# Supplementary material for: Age differences in the effect of animacy on Mandarin sentence processing
Source: PeerJ. 2019 Feb 14;7:e6437. doi: 10.7717/peerj.6437 (PMC6378088; doi:10.7717/peerj.6437)
Supplement: Supplemental Information 1 [file peerj-07-6437-s001.xls]

## Sheet: Data1221
ExperimentName	Subject	Session	Group	Handedness	Name	Block	Trial	animacy	type	condition	Exp	Exp.Cycle	Exp.Sample	Hardreturn	Question1	Question19.ACC	Question19.CRESP	Question19.DurationError	Question19.OnsetDelay	Question19.OnsetTime	Question19.RESP	Question19.RT	Question19.RTTime	Question55.ACC	Question55.CRESP	Question55.DurationError	Question55.OnsetDelay	Question55.OnsetTime	Question55.RESP	Question55.RT	Question55.RTTime	Question56.ACC	Question56.CRESP	Question56.DurationError	Question56.OnsetDelay	Question56.OnsetTime	Question56.RESP	Question56.RT	Question56.RTTime	Running[Trial]	Text1.ACC	Text1.CRESP	Text1.DurationError	Text1.OnsetDelay	Text1.OnsetTime	Text1.RESP	Text1.RT	Text1.RTTime	Text12.ACC
List1	20	1	young			1	13	AI	ORC	SO-AI	11	1	5	9										1	1	-999999	18	69695	1	1813	71508									Exp
List1	20	1	young			1	18	AI	ORC	SO-AI	55	1	10	7										0	1	-999999	14	100004	0	1822	101826									Exp
List1	20	1	young			1	20	AI	ORC	SO-AI	9	1	12	9										1	0	-999999	29	106152	0	1109	107261									Exp
List1	20	1	young			1	22	AI	ORC	SO-AI	10	1	14	9										1	1	-999999	12	111517	1	1972	113489									Exp
List1	20	1	young			1	25	AI	ORC	SO-AI	52	1	17	8										1	1	-999999	23	120165	1	1120	121285									Exp
List1	20	1	young			1	48	AI	ORC	SO-AI	54	1	40	7										1	1	-999999	22	237101	1	1087	238188									Exp
List1	20	1	young			1	52	AI	ORC	SO-AI	8	1	44	9										1	1	-999999	24	264843	1	927	265770									Exp
List1	20	1	young			1	59	AI	ORC	SO-AI	51	1	51	8										1	0	-999999	25	294869	0	1935	296804									Exp
List1	20	1	young			1	61	AI	ORC	SO-AI	56	1	53	7										1	1	-999999	21	301600	1	1499	303099									Exp
List1	20	1	young			1	69	AI	ORC	SO-AI	7	1	61	9										1	0	-999999	20	339624	0	1057	340681									Exp
List1	20	1	young			1	83	AI	ORC	SO-AI	12	1	75	9										1	0	-999999	12	391060	0	1423	392483									Exp
List1	20	1	young			1	88	AI	ORC	SO-AI	53	1	80	8										1	0	-999999	22	411288	0	1643	412931									Exp
List1	20	2	young			1	17	AI	ORC	SO-AI	11	1	9	9										1	0	-999999	18	75996	0	1965	77961									Exp
List1	20	2	young			1	25	AI	ORC	SO-AI	8	1	17	9										1	1	-999999	14	109404	1	983	110387									Exp
List1	20	2	young			1	30	AI	ORC	SO-AI	12	1	22	9										1	1	-999999	15	125216	1	1449	126665									Exp
List1	20	2	young			1	33	AI	ORC	SO-AI	55	1	25	7										1	1	-999999	13	137863	1	1176	139039									Exp
List1	20	2	young			1	35	AI	ORC	SO-AI	51	1	27	8										1	1	-999999	19	143295	1	881	144176									Exp
List1	20	2	young			1	51	AI	ORC	SO-AI	56	1	43	7										0	0	-999999	12	227539	1	808	228347									Exp
List1	20	2	young			1	59	AI	ORC	SO-AI	54	1	51	7										1	0	-999999	28	255232	0	5250	260482									Exp
List1	20	2	young			1	60	AI	ORC	SO-AI	7	1	52	9										1	0	-999999	15	262913	0	1971	264884									Exp
List1	20	2	young			1	63	AI	ORC	SO-AI	53	1	55	8										1	1	-999999	26	275077	1	3875	278952									Exp
List1	20	2	young			1	66	AI	ORC	SO-AI	9	1	58	9										1	1	-999999	17	296888	1	852	297740									Exp
List1	20	2	young			1	75	AI	ORC	SO-AI	10	1	67	9										0	1	-999999	18	336910	0	1610	338520									Exp
List1	20	2	young			1	96	AI	ORC	SO-AI	52	1	88	8										1	1	-999999	13	438600	1	965	439565									Exp
List1	21	1	young			1	10	AI	ORC	SO-AI	56	1	2	7										1	1	-999999	23	54957	1	1144	56101									Exp
List1	21	1	young			1	20	AI	ORC	SO-AI	11	1	12	9										1	1	-999999	17	87415	1	1072	88487									Exp
List1	21	1	young			1	45	AI	ORC	SO-AI	51	1	37	8										1	0	-999999	14	177091	0	1090	178181									Exp
List1	21	1	young			1	59	AI	ORC	SO-AI	53	1	51	8										1	0	-999999	21	237025	0	2379	239404									Exp
List1	21	1	young			1	62	AI	ORC	SO-AI	8	1	54	9										1	1	-999999	17	248839	1	852	249691									Exp
List1	21	1	young			1	69	AI	ORC	SO-AI	55	1	61	7										0	1	-999999	34	274732	0	1080	275812									Exp
List1	21	1	young			1	71	AI	ORC	SO-AI	10	1	63	9										1	1	-999999	21	280364	1	1896	282260									Exp
List1	21	1	young			1	76	AI	ORC	SO-AI	7	1	68	9										1	0	-999999	27	302725	0	857	303582									Exp
List1	21	1	young			1	79	AI	ORC	SO-AI	52	1	71	8										1	1	-999999	20	316471	1	1233	317704									Exp
List1	21	1	young			1	81	AI	ORC	SO-AI	9	1	73	9										1	0	-999999	29	327918	0	856	328774									Exp
List1	21	1	young			1	84	AI	ORC	SO-AI	54	1	76	7										1	1	-999999	22	341548	1	1060	342608									Exp
List1	21	1	young			1	91	AI	ORC	SO-AI	12	1	83	9										1	0	-999999	16	367707	0	826	368533									Exp
List1	21	2	young			1	11	AI	ORC	SO-AI	51	1	3	8										1	1	-999999	11	49230	1	804	50034									Exp
List1	21	2	young			1	12	AI	ORC	SO-AI	9	1	4	9										1	1	-999999	12	52296	1	859	53155									Exp
List1	21	2	young			1	14	AI	ORC	SO-AI	54	1	6	7										1	0	-999999	15	58044	0	1321	59365									Exp
List1	21	2	young			1	30	AI	ORC	SO-AI	12	1	22	9										1	1	-999999	13	133907	1	880	134787									Exp
List1	21	2	young			1	31	AI	ORC	SO-AI	11	1	23	9										1	0	-999999	28	136690	0	1201	137891									Exp
List1	21	2	young			1	55	AI	ORC	SO-AI	52	1	47	8										1	1	-999999	12	217585	1	1335	218920									Exp
List1	21	2	young			1	63	AI	ORC	SO-AI	53	1	55	8										0	1	-999999	21	248660	0	1369	250029									Exp
List1	21	2	young			1	73	AI	ORC	SO-AI	55	1	65	7										1	1	-999999	27	283035	1	797	283832									Exp
List1	21	2	young			1	90	AI	ORC	SO-AI	10	1	82	9										0	1	-999999	22	356815	0	1628	358443									Exp
List1	21	2	young			1	91	AI	ORC	SO-AI	7	1	83	9										1	0	-999999	18	360631	0	795	361426									Exp
List1	21	2	young			1	92	AI	ORC	SO-AI	8	1	84	9										1	1	-999999	16	363646	1	699	364345									Exp
List1	21	2	young			1	96	AI	ORC	SO-AI	56	1	88	7										0	0	-999999	12	383641	1	957	384598									Exp
List1	3	1	young			1	20	AI	ORC	SO-AI	11	1	12	9										1	1	-999999	21	114266	1	1691	115957									Exp
List1	3	1	young			1	21	AI	ORC	SO-AI	56	1	13	7										1	1	-999999	43	118765	1	2648	121413									Exp
List1	3	1	young			1	24	AI	ORC	SO-AI	52	1	16	8										1	1	-999999	11	135711	1	1034	136745									Exp
List1	3	1	young			1	30	AI	ORC	SO-AI	8	1	22	9										1	1	-999999	23	163353	1	700	164053									Exp
List1	3	1	young			1	34	AI	ORC	SO-AI	53	1	26	8										1	0	-999999	28	179199	0	2679	181878									Exp
List1	3	1	young			1	38	AI	ORC	SO-AI	55	1	30	7										1	1	-999999	27	195611	1	4579	200190									Exp
List1	3	1	young			1	45	AI	ORC	SO-AI	12	1	37	9										1	0	-999999	22	232918	0	1263	234181									Exp
List1	3	1	young			1	47	AI	ORC	SO-AI	51	1	39	8										1	0	-999999	43	243899	0	1629	245528									Exp
List1	3	1	young			1	48	AI	ORC	SO-AI	10	1	40	9										1	1	-999999	26	247548	1	3005	250553									Exp
List1	3	1	young			1	58	AI	ORC	SO-AI	54	1	50	7										1	1	-999999	21	295918	1	1667	297585									Exp
List1	3	1	young			1	67	AI	ORC	SO-AI	7	1	59	9										1	0	-999999	18	355719	0	1098	356817									Exp
List1	3	1	young			1	79	AI	ORC	SO-AI	9	1	71	9										1	0	-999999	18	424467	0	1435	425902									Exp
List1	3	2	young			1	9	AI	ORC	SO-AI	9	1	1	9										1	1	-999999	19	47163	1	1255	48418									Exp
List1	3	2	young			1	16	AI	ORC	SO-AI	10	1	8	9										0	1	-999999	21	84137	0	1681	85818									Exp
List1	3	2	young			1	17	AI	ORC	SO-AI	53	1	9	8										1	1	-999999	14	87752	1	1847	89599									Exp
List1	3	2	young			1	18	AI	ORC	SO-AI	11	1	10	9										1	0	-999999	25	91568	0	2961	94529									Exp
List1	3	2	young			1	24	AI	ORC	SO-AI	12	1	16	9										1	1	-999999	18	129525	1	1190	130715									Exp
List1	3	2	young			1	28	AI	ORC	SO-AI	52	1	20	8										1	1	-999999	25	158917	1	1046	159963									Exp
List1	3	2	young			1	47	AI	ORC	SO-AI	51	1	39	8										1	1	-999999	19	257424	1	624	258048									Exp
List1	3	2	young			1	55	AI	ORC	SO-AI	54	1	47	7										1	0	-999999	25	293231	0	1901	295132									Exp
List1	3	2	young			1	66	AI	ORC	SO-AI	8	1	58	9										1	1	-999999	26	331338	1	661	331999									Exp
List1	3	2	young			1	85	AI	ORC	SO-AI	55	1	77	7										1	1	-999999	15	422963	1	1940	424903									Exp
List1	3	2	young			1	86	AI	ORC	SO-AI	7	1	78	9										1	0	-999999	24	426596	0	1049	427645									Exp
List1	3	2	young			1	95	AI	ORC	SO-AI	56	1	87	7										1	0	-999999	22	464369	0	1320	465689									Exp
List1	4	1	young			1	15	AI	ORC	SO-AI	51	1	7	8										1	0	-999999	19	121629	0	1224	122853									Exp
List1	4	1	young			1	16	AI	ORC	SO-AI	11	1	8	9										1	1	-999999	12	126013	1	2917	128930									Exp
List1	4	1	young			1	29	AI	ORC	SO-AI	52	1	21	8										1	1	-999999	14	168872	1	1910	170782									Exp
List1	4	1	young			1	34	AI	ORC	SO-AI	10	1	26	9										1	1	-999999	26	185509	1	1280	186789									Exp
List1	4	1	young			1	43	AI	ORC	SO-AI	8	1	35	9										1	1	-999999	20	222716	1	998	223714									Exp
List1	4	1	young			1	57	AI	ORC	SO-AI	12	1	49	9										1	0	-999999	26	275361	0	1300	276661									Exp
List1	4	1	young			1	58	AI	ORC	SO-AI	53	1	50	8										1	0	-999999	12	278494	0	1386	279880									Exp
List1	4	1	young			1	60	AI	ORC	SO-AI	9	1	52	9										1	0	-999999	18	285196	0	955	286151									Exp
List1	4	1	young			1	62	AI	ORC	SO-AI	55	1	54	7										0	1	-999999	16	291047	0	1755	292802									Exp
List1	4	1	young			1	77	AI	ORC	SO-AI	54	1	69	7										1	1	-999999	18	340007	1	1834	341841									Exp
List1	4	1	young			1	86	AI	ORC	SO-AI	56	1	78	7										1	1	-999999	16	368346	1	2286	370632									Exp
List1	4	1	young			1	92	AI	ORC	SO-AI	7	1	84	9										1	0	-999999	17	396268	0	1095	397363									Exp
List1	4	2	young			1	32	AI	ORC	SO-AI	9	1	24	9										1	1	-999999	8	135768	1	783	136551									Exp
List1	4	2	young			1	38	AI	ORC	SO-AI	51	1	30	8										1	1	-999999	21	154805	1	788	155593									Exp
List1	4	2	young			1	42	AI	ORC	SO-AI	12	1	34	9										1	1	-999999	12	166308	1	716	167024									Exp
List1	4	2	young			1	61	AI	ORC	SO-AI	52	1	53	8										1	1	-999999	16	241473	1	1913	243386									Exp
List1	4	2	young			1	64	AI	ORC	SO-AI	11	1	56	9										1	0	-999999	15	248941	0	1179	250120									Exp
List1	4	2	young			1	67	AI	ORC	SO-AI	55	1	59	7										1	1	-999999	13	257376	1	1660	259036									Exp
List1	4	2	young			1	68	AI	ORC	SO-AI	7	1	60	9										1	0	-999999	24	260527	0	922	261449									Exp
List1	4	2	young			1	72	AI	ORC	SO-AI	53	1	64	8										1	1	-999999	24	271046	1	1372	272418									Exp
List1	4	2	young			1	74	AI	ORC	SO-AI	54	1	66	7										1	0	-999999	14	277030	0	1818	278848									Exp
List1	4	2	young			1	78	AI	ORC	SO-AI	10	1	70	9										0	1	-999999	21	289316	0	1853	291169									Exp
List1	4	2	young			1	93	AI	ORC	SO-AI	56	1	85	7										1	0	-999999	15	336042	0	1344	337386									Exp
List1	4	2	young			1	95	AI	ORC	SO-AI	8	1	87	9										1	1	-999999	19	342794	1	677	343471									Exp
List1	5	1	young			1	17	AI	ORC	SO-AI	10	1	9	9										1	1	-999999	18	146950	1	960	147910									Exp
List1	5	1	young			1	18	AI	ORC	SO-AI	7	1	10	9										1	0	-999999	7	151099	0	728	151827									Exp
List1	5	1	young			1	30	AI	ORC	SO-AI	12	1	22	9										1	0	-999999	7	203302	0	680	203982									Exp
List1	5	1	young			1	47	AI	ORC	SO-AI	55	1	39	7										0	1	-999999	15	277482	0	1246	278728									Exp
List1	5	1	young			1	52	AI	ORC	SO-AI	11	1	44	9										1	1	-999999	7	307641	1	1118	308759									Exp
List1	5	1	young			1	53	AI	ORC	SO-AI	54	1	45	7										1	1	-999999	21	311673	1	2935	314608									Exp
List1	5	1	young			1	57	AI	ORC	SO-AI	53	1	49	8										1	0	-999999	19	336400	0	2198	338598									Exp
List1	5	1	young			1	62	AI	ORC	SO-AI	8	1	54	9										1	1	-999999	23	361743	1	2608	364351									Exp
List1	5	1	young			1	66	AI	ORC	SO-AI	56	1	58	7										1	1	-999999	9	379672	1	1328	381000									Exp
List1	5	1	young			1	71	AI	ORC	SO-AI	9	1	63	9										1	0	-999999	10	402266	0	812	403078									Exp
List1	5	1	young			1	74	AI	ORC	SO-AI	51	1	66	8										1	0	-999999	5	413996	0	919	414915									Exp
List1	5	1	young			1	84	AI	ORC	SO-AI	52	1	76	8										1	1	-999999	13	460917	1	777	461694									Exp
List1	5	2	young			1	18	AI	ORC	SO-AI	12	1	10	9										1	1	-999999	16	95309	1	1645	96954									Exp
List1	5	2	young			1	22	AI	ORC	SO-AI	11	1	14	9										1	0	-999999	19	109972	0	811	110783									Exp
List1	5	2	young			1	37	AI	ORC	SO-AI	9	1	29	9										1	1	-999999	8	179337	1	809	180146									Exp
List1	5	2	young			1	38	AI	ORC	SO-AI	7	1	30	9										1	0	-999999	15	182503	0	1335	183838									Exp
List1	5	2	young			1	48	AI	ORC	SO-AI	51	1	40	8										1	1	-999999	21	223342	1	727	224069									Exp
List1	5	2	young			1	55	AI	ORC	SO-AI	53	1	47	8										1	1	-999999	18	254350	1	3312	257662									Exp
List1	5	2	young			1	62	AI	ORC	SO-AI	54	1	54	7										1	0	-999999	18	292290	0	1810	294100									Exp
List1	5	2	young			1	65	AI	ORC	SO-AI	52	1	57	8										1	1	-999999	20	312235	1	947	313182									Exp
List1	5	2	young			1	70	AI	ORC	SO-AI	10	1	62	9										0	1	-999999	21	341594	0	1185	342779									Exp
List1	5	2	young			1	73	AI	ORC	SO-AI	56	1	65	7										1	0	-999999	11	366904	0	1320	368224									Exp
List1	5	2	young			1	82	AI	ORC	SO-AI	8	1	74	9										1	1	-999999	15	418707	1	899	419606									Exp
List1	5	2	young			1	84	AI	ORC	SO-AI	55	1	76	7										1	1	-999999	6	425955	1	1096	427051									Exp
List1	6	1	young			1	20	AI	ORC	SO-AI	55	1	12	7										0	1	-999999	12	199318	0	1601	200919									Exp
List1	6	1	young			1	23	AI	ORC	SO-AI	8	1	15	9										1	1	-999999	18	210748	1	999	211747									Exp
List1	6	1	young			1	41	AI	ORC	SO-AI	54	1	33	7										1	1	-999999	5	293243	1	1277	294520									Exp
List1	6	1	young			1	62	AI	ORC	SO-AI	56	1	54	7										1	1	-999999	12	379337	1	1145	380482									Exp
List1	6	1	young			1	64	AI	ORC	SO-AI	9	1	56	9										1	0	-999999	24	389184	0	3606	392790									Exp
List1	6	1	young			1	70	AI	ORC	SO-AI	12	1	62	9										1	0	-999999	13	408762	0	1121	409883									Exp
List1	6	1	young			1	85	AI	ORC	SO-AI	53	1	77	8										1	0	-999999	14	451151	0	1359	452510									Exp
List1	6	1	young			1	87	AI	ORC	SO-AI	51	1	79	8										1	0	-999999	9	457833	0	1548	459381									Exp
List1	6	1	young			1	89	AI	ORC	SO-AI	52	1	81	8										1	1	-999999	16	464781	1	887	465668									Exp
List1	6	1	young			1	92	AI	ORC	SO-AI	10	1	84	9										1	1	-999999	15	478411	1	2087	480498									Exp
List1	6	1	young			1	93	AI	ORC	SO-AI	11	1	85	9										1	1	-999999	23	483126	1	2793	485919									Exp
List1	6	1	young			1	95	AI	ORC	SO-AI	7	1	87	9										1	0	-999999	17	492923	0	1366	494289									Exp
List1	6	2	young			1	16	AI	ORC	SO-AI	11	1	8	9										1	0	-999999	7	79168	0	1218	80386									Exp
List1	6	2	young			1	29	AI	ORC	SO-AI	51	1	21	8										1	1	-999999	19	117341	1	682	118023									Exp
List1	6	2	young			1	38	AI	ORC	SO-AI	8	1	30	9										1	1	-999999	12	150066	1	735	150801									Exp
List1	6	2	young			1	42	AI	ORC	SO-AI	12	1	34	9										1	1	-999999	10	159930	1	1002	160932									Exp
List1	6	2	young			1	47	AI	ORC	SO-AI	9	1	39	9										1	1	-999999	19	185756	1	668	186424									Exp
List1	6	2	young			1	63	AI	ORC	SO-AI	7	1	55	9										1	0	-999999	21	229978	0	1445	231423									Exp
List1	6	2	young			1	67	AI	ORC	SO-AI	10	1	59	9										0	1	-999999	8	245790	0	1322	247112									Exp
List1	6	2	young			1	76	AI	ORC	SO-AI	53	1	68	8										1	1	-999999	21	279698	1	921	280619									Exp
List1	6	2	young			1	84	AI	ORC	SO-AI	55	1	76	7										1	1	-999999	14	304891	1	839	305730									Exp
List1	6	2	young			1	93	AI	ORC	SO-AI	56	1	85	7										1	0	-999999	18	334350	0	915	335265									Exp
List1	6	2	young			1	94	AI	ORC	SO-AI	54	1	86	7										1	0	-999999	17	337133	0	1223	338356									Exp
List1	6	2	young			1	95	AI	ORC	SO-AI	52	1	87	8										1	1	-999999	20	340765	1	3896	344661									Exp
List1	7	1	young			1	11	AI	ORC	SO-AI	56	1	3	7										1	1	-999999	13	141377	1	1272	142649									Exp
List1	7	1	young			1	14	AI	ORC	SO-AI	53	1	6	8										1	0	-999999	17	158281	0	2136	160417									Exp
List1	7	1	young			1	17	AI	ORC	SO-AI	55	1	9	7										0	1	-999999	10	173534	0	860	174394									Exp
List1	7	1	young			1	30	AI	ORC	SO-AI	51	1	22	8										1	0	-999999	26	232163	0	2784	234947									Exp
List1	7	1	young			1	53	AI	ORC	SO-AI	9	1	45	9										1	0	-999999	19	323831	0	864	324695									Exp
List1	7	1	young			1	56	AI	ORC	SO-AI	12	1	48	9										1	0	-999999	20	338734	0	963	339697									Exp
List1	7	1	young			1	60	AI	ORC	SO-AI	54	1	52	7										1	1	-999999	24	351304	1	1618	352922									Exp
List1	7	1	young			1	70	AI	ORC	SO-AI	52	1	62	8										1	1	-999999	15	394296	1	937	395233									Exp
List1	7	1	young			1	73	AI	ORC	SO-AI	11	1	65	9										1	1	-999999	18	404698	1	5269	409967									Exp
List1	7	1	young			1	75	AI	ORC	SO-AI	8	1	67	9										1	1	-999999	21	417717	1	2094	419811									Exp
List1	7	1	young			1	93	AI	ORC	SO-AI	7	1	85	9										1	0	-999999	14	482064	0	927	482991									Exp
List1	7	1	young			1	95	AI	ORC	SO-AI	10	1	87	9										1	1	-999999	14	490165	1	1746	491911									Exp
List1	7	2	young			1	14	AI	ORC	SO-AI	54	1	6	7										1	0	-999999	18	97548	0	2011	99559									Exp
List1	7	2	young			1	32	AI	ORC	SO-AI	11	1	24	9										1	0	-999999	15	175997	0	1703	177700									Exp
List1	7	2	young			1	37	AI	ORC	SO-AI	52	1	29	8										1	1	-999999	15	201453	1	1372	202825									Exp
List1	7	2	young			1	43	AI	ORC	SO-AI	55	1	35	7										1	1	-999999	22	225207	1	973	226180									Exp
List1	7	2	young			1	48	AI	ORC	SO-AI	53	1	40	8										1	1	-999999	17	244828	1	822	245650									Exp
List1	7	2	young			1	51	AI	ORC	SO-AI	8	1	43	9										1	1	-999999	13	257414	1	1112	258526									Exp
List1	7	2	young			1	56	AI	ORC	SO-AI	51	1	48	8										1	1	-999999	23	277485	1	861	278346									Exp
List1	7	2	young			1	59	AI	ORC	SO-AI	56	1	51	7										1	0	-999999	28	286587	0	1015	287602									Exp
List1	7	2	young			1	71	AI	ORC	SO-AI	10	1	63	9										0	1	-999999	13	330762	0	1605	332367									Exp
List1	7	2	young			1	77	AI	ORC	SO-AI	9	1	69	9										1	1	-999999	11	352700	1	869	353569									Exp
List1	7	2	young			1	91	AI	ORC	SO-AI	7	1	83	9										1	0	-999999	12	399043	0	627	399670									Exp
List1	7	2	young			1	93	AI	ORC	SO-AI	12	1	85	9										1	1	-999999	22	407795	1	1390	409185									Exp
List1	8	1	young			1	13	AI	ORC	SO-AI	56	1	5	7										1	1	-999999	13	139437	1	1983	141420									Exp
List1	8	1	young			1	21	AI	ORC	SO-AI	8	1	13	9										1	1	-999999	10	174527	1	1413	175940									Exp
List1	8	1	young			1	27	AI	ORC	SO-AI	55	1	19	7										0	1	-999999	13	197466	0	2080	199546									Exp
List1	8	1	young			1	42	AI	ORC	SO-AI	51	1	34	8										1	0	-999999	28	260995	0	1937	262932									Exp
List1	8	1	young			1	45	AI	ORC	SO-AI	7	1	37	9										1	0	-999999	10	275382	0	853	276235									Exp
List1	8	1	young			1	52	AI	ORC	SO-AI	12	1	44	9										1	0	-999999	17	302654	0	1596	304250									Exp
List1	8	1	young			1	59	AI	ORC	SO-AI	53	1	51	8										0	0	-999999	23	327426	1	1008	328434									Exp
List1	8	1	young			1	61	AI	ORC	SO-AI	11	1	53	9										1	1	-999999	20	333143	1	1211	334354									Exp
List1	8	1	young			1	76	AI	ORC	SO-AI	9	1	68	9										1	0	-999999	8	380786	0	1884	382670									Exp
List1	8	1	young			1	82	AI	ORC	SO-AI	10	1	74	9										1	1	-999999	25	401424	1	1617	403041									Exp
List1	8	1	young			1	87	AI	ORC	SO-AI	54	1	79	7										1	1	-999999	20	419494	1	1984	421478									Exp
List1	8	1	young			1	94	AI	ORC	SO-AI	52	1	86	8										1	1	-999999	13	445266	1	1528	446794									Exp
List1	8	2	young			1	9	AI	ORC	SO-AI	12	1	1	9										1	1	-999999	16	65910	1	946	66856									Exp
List1	8	2	young			1	13	AI	ORC	SO-AI	56	1	5	7										1	0	-999999	18	78396	0	1484	79880									Exp
List1	8	2	young			1	22	AI	ORC	SO-AI	54	1	14	7										1	0	-999999	16	111069	0	1292	112361									Exp
List1	8	2	young			1	27	AI	ORC	SO-AI	53	1	19	8										1	1	-999999	15	132024	1	1811	133835									Exp
List1	8	2	young			1	39	AI	ORC	SO-AI	8	1	31	9										1	1	-999999	10	166514	1	891	167405									Exp
List1	8	2	young			1	45	AI	ORC	SO-AI	7	1	37	9										0	0	-999999	20	189252	1	2324	191576									Exp
List1	8	2	young			1	51	AI	ORC	SO-AI	55	1	43	7										1	1	-999999	17	211090	1	878	211968									Exp
List1	8	2	young			1	55	AI	ORC	SO-AI	11	1	47	9										0	0	-999999	20	220775	1	895	221670									Exp
List1	8	2	young			1	64	AI	ORC	SO-AI	52	1	56	8										1	1	-999999	18	250065	1	1516	251581									Exp
List1	8	2	young			1	65	AI	ORC	SO-AI	51	1	57	8										1	1	-999999	22	254399	1	1125	255524									Exp
List1	8	2	young			1	90	AI	ORC	SO-AI	10	1	82	9										0	1	-999999	20	341133	0	2362	343495									Exp
List1	8	2	young			1	94	AI	ORC	SO-AI	9	1	86	9										1	1	-999999	20	356436	1	824	357260									Exp
List1	9	1	young			1	20	AI	ORC	SO-AI	8	1	4	9										1	1	-999999	6	191445	1	1856	193301									Exp
List1	9	1	young			1	29	AI	ORC	SO-AI	12	1	13	9										1	0	-999999	7	247580	0	1591	249171									Exp
List1	9	1	young			1	35	AI	ORC	SO-AI	9	1	19	9										1	0	-999999	16	278905	0	1898	280803									Exp
List1	9	1	young			1	46	AI	ORC	SO-AI	11	1	30	9										1	1	-999999	19	345287	1	3949	349236									Exp
List1	9	1	young			1	54	AI	ORC	SO-AI	56	1	38	7										1	1	-999999	13	400356	1	1745	402101									Exp
List1	9	1	young			1	56	AI	ORC	SO-AI	7	1	40	9										1	0	-999999	9	407771	0	1955	409726									Exp
List1	9	1	young			1	79	AI	ORC	SO-AI	51	1	63	8										1	0	-999999	9	519325	0	3721	523046									Exp
List1	9	1	young			1	83	AI	ORC	SO-AI	53	1	67	8										1	0	-999999	21	541135	0	5017	546152									Exp
List1	9	1	young			1	90	AI	ORC	SO-AI	54	1	74	7										1	1	-999999	15	573927	1	1741	575668									Exp
List1	9	1	young			1	92	AI	ORC	SO-AI	10	1	76	9										1	1	-999999	9	581875	1	1967	583842									Exp
List1	9	1	young			1	100	AI	ORC	SO-AI	55	1	84	7										0	1	-999999	12	619531	0	2134	621665									Exp
List1	9	1	young			1	102	AI	ORC	SO-AI	52	1	86	8										1	1	-999999	14	628829	1	1776	630605									Exp
List1	9	2	young			1	9	AI	ORC	SO-AI	11	1	1	9										1	0	-999999	1	161331	0	2967	164298									Exp
List1	9	2	young			1	24	AI	ORC	SO-AI	8	1	16	9										1	1	-999999	2	225153	1	1678	226831									Exp
List1	9	2	young			1	40	AI	ORC	SO-AI	55	1	32	7										1	1	-999999	1	323989	1	2454	326443									Exp
List1	9	2	young			1	48	AI	ORC	SO-AI	51	1	40	8										1	1	-999999	2	355828	1	1430	357258									Exp
List1	9	2	young			1	52	AI	ORC	SO-AI	52	1	44	8										0	1	-999999	1	373827	0	3071	376898									Exp
List1	9	2	young			1	59	AI	ORC	SO-AI	7	1	51	9										1	0	-999999	2	413666	0	1710	415376									Exp
List1	9	2	young			1	61	AI	ORC	SO-AI	12	1	53	9										1	1	-999999	1	420681	1	1415	422096									Exp
List1	9	2	young			1	67	AI	ORC	SO-AI	54	1	59	7										1	0	-999999	1	447720	0	2519	450239									Exp
List1	9	2	young			1	73	AI	ORC	SO-AI	10	1	65	9										0	1	-999999	1	473135	0	2495	475630									Exp
List1	9	2	young			1	82	AI	ORC	SO-AI	9	1	74	9										1	1	-999999	2	513454	1	1206	514660									Exp
List1	9	2	young			1	86	AI	ORC	SO-AI	56	1	78	7										1	0	-999999	1	535661	0	1478	537139									Exp
List1	9	2	young			1	88	AI	ORC	SO-AI	53	1	80	8										1	1	-999999	2	545149	1	1918	547067									Exp
List1	10	1	young			1	11	AI	ORC	SO-AI	55	1	3	7										0	1	-999999	7	127643	0	3344	130987									Exp
List1	10	1	young			1	22	AI	ORC	SO-AI	8	1	14	9										1	1	-999999	15	185128	1	2626	187754									Exp
List1	10	1	young			1	26	AI	ORC	SO-AI	54	1	18	7										1	1	-999999	10	203590	1	1388	204978									Exp
List1	10	1	young			1	49	AI	ORC	SO-AI	51	1	41	8										1	0	-999999	13	328207	0	1685	329892									Exp
List1	10	1	young			1	52	AI	ORC	SO-AI	52	1	44	8										1	1	-999999	18	346352	1	2096	348448									Exp
List1	10	1	young			1	58	AI	ORC	SO-AI	7	1	50	9										1	0	-999999	22	377327	0	1248	378575									Exp
List1	10	1	young			1	60	AI	ORC	SO-AI	12	1	52	9										1	0	-999999	15	391440	0	1008	392448									Exp
List1	10	1	young			1	67	AI	ORC	SO-AI	56	1	59	7										1	1	-999999	5	419066	1	1675	420741									Exp
List1	10	1	young			1	68	AI	ORC	SO-AI	53	1	60	8										1	0	-999999	13	423415	0	1312	424727									Exp
List1	10	1	young			1	83	AI	ORC	SO-AI	9	1	75	9										1	0	-999999	22	500928	0	1870	502798									Exp
List1	10	1	young			1	91	AI	ORC	SO-AI	11	1	83	9										1	1	-999999	21	532503	1	833	533336									Exp
List1	10	1	young			1	94	AI	ORC	SO-AI	10	1	86	9										1	1	-999999	7	546983	1	1027	548010									Exp
List1	10	2	young			1	10	AI	ORC	SO-AI	51	1	2	8										1	1	-999999	1	77575	1	1351	78926									Exp
List1	10	2	young			1	14	AI	ORC	SO-AI	10	1	6	9										0	1	-999999	2	97774	0	3654	101428									Exp
List1	10	2	young			1	28	AI	ORC	SO-AI	7	1	20	9										1	0	-999999	2	165929	0	1382	167311									Exp
List1	10	2	young			1	47	AI	ORC	SO-AI	53	1	39	8										1	1	-999999	2	251075	1	1406	252481									Exp
List1	10	2	young			1	60	AI	ORC	SO-AI	56	1	52	7										1	0	-999999	1	300183	0	1790	301973									Exp
List1	10	2	young			1	71	AI	ORC	SO-AI	8	1	63	9										1	1	-999999	1	354667	1	902	355569									Exp
List1	10	2	young			1	74	AI	ORC	SO-AI	9	1	66	9										1	1	-999999	1	367338	1	1135	368473									Exp
List1	10	2	young			1	82	AI	ORC	SO-AI	52	1	74	8										1	1	-999999	2	398136	1	1006	399142									Exp
List1	10	2	young			1	84	AI	ORC	SO-AI	11	1	76	9										1	0	-999999	1	406647	0	2623	409270									Exp
List1	10	2	young			1	86	AI	ORC	SO-AI	55	1	78	7										1	1	-999999	1	420158	1	1599	421757									Exp
List1	10	2	young			1	89	AI	ORC	SO-AI	12	1	81	9										1	1	-999999	1	431013	1	847	431860									Exp
List1	10	2	young			1	90	AI	ORC	SO-AI	54	1	82	7										1	0	-999999	1	435125	0	1910	437035									Exp
List1	11	1	young			1	9	AI	ORC	SO-AI	11	1	1	9										1	1	-999999	2	84306	1	2270	86576									Exp
List1	11	1	young			1	14	AI	ORC	SO-AI	9	1	6	9										1	0	-999999	2	103792	0	1830	105622									Exp
List1	11	1	young			1	24	AI	ORC	SO-AI	55	1	16	7										0	1	-999999	1	144253	0	1566	145819									Exp
List1	11	1	young			1	34	AI	ORC	SO-AI	51	1	26	8										1	0	-999999	1	181586	0	895	182481									Exp
List1	11	1	young			1	51	AI	ORC	SO-AI	8	1	43	9										1	1	-999999	1	238518	1	863	239381									Exp
List1	11	1	young			1	60	AI	ORC	SO-AI	56	1	52	7										1	1	-999999	1	262764	1	1319	264083									Exp
List1	11	1	young			1	64	AI	ORC	SO-AI	10	1	56	9										1	1	-999999	1	275867	1	3167	279034									Exp
List1	11	1	young			1	70	AI	ORC	SO-AI	12	1	62	9										1	0	-999999	2	298922	0	814	299736									Exp
List1	11	1	young			1	72	AI	ORC	SO-AI	52	1	64	8										1	1	-999999	1	303593	1	2455	306048									Exp
List1	11	1	young			1	73	AI	ORC	SO-AI	7	1	65	9										1	0	-999999	1	307801	0	1326	309127									Exp
List1	11	1	young			1	76	AI	ORC	SO-AI	53	1	68	8										1	0	-999999	1	315664	0	1007	316671									Exp
List1	11	1	young			1	89	AI	ORC	SO-AI	54	1	81	7										1	1	-999999	1	346630	1	1559	348189									Exp
List1	11	2	young			1	10	AI	ORC	SO-AI	8	1	2	9										1	1	-999999	1	57574	1	1391	58965									Exp
List1	11	2	young			1	31	AI	ORC	SO-AI	12	1	23	9										1	1	-999999	1	140144	1	1527	141671									Exp
List1	11	2	young			1	37	AI	ORC	SO-AI	10	1	29	9										0	1	-999999	2	163751	0	1078	164829									Exp
List1	11	2	young			1	41	AI	ORC	SO-AI	56	1	33	7										1	0	-999999	1	178565	0	895	179460									Exp
List1	11	2	young			1	46	AI	ORC	SO-AI	9	1	38	9										1	1	-999999	1	193828	1	1295	195123									Exp
List1	11	2	young			1	48	AI	ORC	SO-AI	7	1	40	9										1	0	-999999	1	199548	0	1055	200603									Exp
List1	11	2	young			1	57	AI	ORC	SO-AI	11	1	49	9										1	0	-999999	2	232906	0	1030	233936									Exp
List1	11	2	young			1	59	AI	ORC	SO-AI	55	1	51	7										1	1	-999999	1	239097	1	1511	240608									Exp
List1	11	2	young			1	64	AI	ORC	SO-AI	52	1	56	8										1	1	-999999	2	254097	1	3894	257991									Exp
List1	11	2	young			1	73	AI	ORC	SO-AI	53	1	65	8										1	1	-999999	1	283302	1	2055	285357									Exp
List1	11	2	young			1	79	AI	ORC	SO-AI	54	1	71	7										1	0	-999999	2	301333	0	1926	303259									Exp
List1	11	2	young			1	96	AI	ORC	SO-AI	51	1	88	8										1	1	-999999	1	355496	1	951	356447									Exp
List1	12	1	young			1	19	AI	ORC	SO-AI	56	1	11	7										1	1	-999999	13	763902	1	1171	765073									Exp
List1	12	1	young			1	22	AI	ORC	SO-AI	7	1	14	9										1	0	-999999	19	782772	0	2192	784964									Exp
List1	12	1	young			1	26	AI	ORC	SO-AI	10	1	18	9										1	1	-999999	18	804810	1	1078	805888									Exp
List1	12	1	young			1	28	AI	ORC	SO-AI	52	1	20	8										1	1	-999999	9	813729	1	944	814673									Exp
List1	12	1	young			1	31	AI	ORC	SO-AI	51	1	23	8										1	0	-999999	25	830982	0	2435	833417									Exp
List1	12	1	young			1	41	AI	ORC	SO-AI	11	1	33	9										1	1	-999999	26	887394	1	2448	889842									Exp
List1	12	1	young			1	53	AI	ORC	SO-AI	53	1	45	8										1	0	-999999	10	925602	0	1109	926711									Exp
List1	12	1	young			1	57	AI	ORC	SO-AI	54	1	49	7										1	1	-999999	14	954491	1	901	955392									Exp
List1	12	1	young			1	63	AI	ORC	SO-AI	12	1	55	9										1	0	-999999	15	983130	0	1118	984248									Exp
List1	12	1	young			1	65	AI	ORC	SO-AI	9	1	57	9										1	0	-999999	27	996450	0	881	997331									Exp
List1	12	1	young			1	70	AI	ORC	SO-AI	8	1	62	9										1	1	-999999	20	1027856	1	980	1028836									Exp
List1	12	1	young			1	81	AI	ORC	SO-AI	55	1	73	7										0	1	-999999	26	1094003	0	1954	1095957									Exp
List1	12	2	young			1	9	AI	ORC	SO-AI	12	1	1	9										1	1	-999999	22	64099	1	1173	65272									Exp
List1	12	2	young			1	34	AI	ORC	SO-AI	11	1	26	9										1	0	-999999	20	156135	0	1495	157630									Exp
List1	12	2	young			1	46	AI	ORC	SO-AI	55	1	38	7										1	1	-999999	15	199227	1	904	200131									Exp
List1	12	2	young			1	56	AI	ORC	SO-AI	7	1	48	9										1	0	-999999	12	234584	0	735	235319									Exp
List1	12	2	young			1	60	AI	ORC	SO-AI	52	1	52	8										1	1	-999999	23	254521	1	4069	258590									Exp
List1	12	2	young			1	62	AI	ORC	SO-AI	8	1	54	9										1	1	-999999	23	263790	1	1830	265620									Exp
List1	12	2	young			1	71	AI	ORC	SO-AI	54	1	63	7										1	0	-999999	20	301981	0	2898	304879									Exp
List1	12	2	young			1	78	AI	ORC	SO-AI	9	1	70	9										1	1	-999999	20	329654	1	1253	330907									Exp
List1	12	2	young			1	84	AI	ORC	SO-AI	10	1	76	9										0	1	-999999	18	346340	0	5002	351342									Exp
List1	12	2	young			1	88	AI	ORC	SO-AI	53	1	80	8										1	1	-999999	25	361377	1	722	362099									Exp
List1	12	2	young			1	90	AI	ORC	SO-AI	51	1	82	8										1	1	-999999	25	367211	1	1719	368930									Exp
List1	12	2	young			1	93	AI	ORC	SO-AI	56	1	85	7										1	0	-999999	20	378597	0	1171	379768									Exp
List1	13	1	young			1	14	AI	ORC	SO-AI	9	1	6	9										0	0	-999999	8	117735	1	3603	121338									Exp
List1	13	1	young			1	21	AI	ORC	SO-AI	10	1	13	9										1	1	-999999	16	156592	1	2625	159217									Exp
List1	13	1	young			1	24	AI	ORC	SO-AI	51	1	16	8										1	0	-999999	7	180319	0	5247	185566									Exp
List1	13	1	young			1	34	AI	ORC	SO-AI	56	1	26	7										0	1	-999999	11	230089	0	1707	231796									Exp
List1	13	1	young			1	41	AI	ORC	SO-AI	12	1	33	9										1	0	-999999	13	268079	0	1221	269300									Exp
List1	13	1	young			1	51	AI	ORC	SO-AI	7	1	43	9										1	0	-999999	20	314833	0	1141	315974									Exp
List1	13	1	young			1	61	AI	ORC	SO-AI	11	1	53	9										0	1	-999999	5	360121	0	4276	364397									Exp
List1	13	1	young			1	68	AI	ORC	SO-AI	55	1	60	7										0	1	-999999	6	393562	0	1847	395409									Exp
List1	13	1	young			1	70	AI	ORC	SO-AI	54	1	62	7										1	1	-999999	18	403326	1	1147	404473									Exp
List1	13	1	young			1	72	AI	ORC	SO-AI	8	1	64	9										1	1	-999999	14	413740	1	941	414681									Exp
List1	13	1	young			1	75	AI	ORC	SO-AI	52	1	67	8										1	1	-999999	12	430119	1	1149	431268									Exp
List1	13	1	young			1	90	AI	ORC	SO-AI	53	1	82	8										1	0	-999999	5	499268	0	1764	501032									Exp
List1	13	2	young			1	19	AI	ORC	SO-AI	10	1	11	9										0	1	-999999	16	119032	0	1477	120509									Exp
List1	13	2	young			1	23	AI	ORC	SO-AI	55	1	15	7										1	1	-999999	9	136610	1	1391	138001									Exp
List1	13	2	young			1	32	AI	ORC	SO-AI	9	1	24	9										1	1	-999999	11	164320	1	883	165203									Exp
List1	13	2	young			1	41	AI	ORC	SO-AI	12	1	33	9										1	1	-999999	14	203376	1	816	204192									Exp
List1	13	2	young			1	50	AI	ORC	SO-AI	8	1	42	9										1	1	-999999	13	235817	1	814	236631									Exp
List1	13	2	young			1	53	AI	ORC	SO-AI	11	1	45	9										1	0	-999999	17	244848	0	1467	246315									Exp
List1	13	2	young			1	58	AI	ORC	SO-AI	56	1	50	7										1	0	-999999	9	271391	0	1507	272898									Exp
List1	13	2	young			1	63	AI	ORC	SO-AI	51	1	55	8										1	1	-999999	14	291253	1	817	292070									Exp
List1	13	2	young			1	72	AI	ORC	SO-AI	52	1	64	8										1	1	-999999	21	340473	1	10522	350995									Exp
List1	13	2	young			1	83	AI	ORC	SO-AI	7	1	75	9										1	0	-999999	6	409105	0	1201	410306									Exp
List1	13	2	young			1	86	AI	ORC	SO-AI	53	1	78	8										1	1	-999999	8	424367	1	1101	425468									Exp
List1	13	2	young			1	89	AI	ORC	SO-AI	54	1	81	7										1	0	-999999	21	436331	0	1330	437661									Exp
List1	14	1	young			1	14	AI	ORC	SO-AI	55	1	6	7										0	1	-999999	23	149339	0	5957	155296									Exp
List1	14	1	young			1	16	AI	ORC	SO-AI	53	1	8	8										1	0	-999999	19	160525	0	2108	162633									Exp
List1	14	1	young			1	19	AI	ORC	SO-AI	56	1	11	7										1	1	-999999	27	171877	1	3901	175778									Exp
List1	14	1	young			1	23	AI	ORC	SO-AI	11	1	15	9										1	1	-999999	24	189315	1	1259	190574									Exp
List1	14	1	young			1	25	AI	ORC	SO-AI	7	1	17	9										1	0	-999999	14	197400	0	2857	200257									Exp
List1	14	1	young			1	36	AI	ORC	SO-AI	9	1	28	9										1	0	-999999	22	256313	0	1993	258306									Exp
List1	14	1	young			1	40	AI	ORC	SO-AI	54	1	32	7										1	1	-999999	19	274484	1	785	275269									Exp
List1	14	1	young			1	67	AI	ORC	SO-AI	12	1	59	9										1	0	-999999	8	383125	0	790	383915									Exp
List1	14	1	young			1	77	AI	ORC	SO-AI	52	1	69	8										1	1	-999999	12	423301	1	670	423971									Exp
List1	14	1	young			1	80	AI	ORC	SO-AI	51	1	72	8										1	0	-999999	19	435737	0	4196	439933									Exp
List1	14	1	young			1	90	AI	ORC	SO-AI	10	1	82	9										1	1	-999999	17	482148	1	1124	483272									Exp
List1	14	1	young			1	94	AI	ORC	SO-AI	8	1	86	9										1	1	-999999	14	503319	1	1202	504521									Exp
List1	14	2	young			1	27	AI	ORC	SO-AI	11	1	19	9										0	0	-999999	22	149582	1	2630	152212									Exp
List1	14	2	young			1	29	AI	ORC	SO-AI	54	1	21	7										1	0	-999999	23	157801	0	2355	160156									Exp
List1	14	2	young			1	33	AI	ORC	SO-AI	7	1	25	9										1	0	-999999	20	171004	0	702	171706									Exp
List1	14	2	young			1	39	AI	ORC	SO-AI	10	1	31	9										0	1	-999999	16	195826	0	878	196704									Exp
List1	14	2	young			1	42	AI	ORC	SO-AI	55	1	34	7										1	1	-999999	10	205328	1	3099	208427									Exp
List1	14	2	young			1	52	AI	ORC	SO-AI	12	1	44	9										1	1	-999999	18	242037	1	942	242979									Exp
List1	14	2	young			1	59	AI	ORC	SO-AI	8	1	51	9										1	1	-999999	20	263792	1	977	264769									Exp
List1	14	2	young			1	70	AI	ORC	SO-AI	9	1	62	9										1	1	-999999	15	302650	1	903	303553									Exp
List1	14	2	young			1	71	AI	ORC	SO-AI	56	1	63	7										1	0	-999999	17	307468	0	1094	308562									Exp
List1	14	2	young			1	76	AI	ORC	SO-AI	51	1	68	8										1	1	-999999	12	322238	1	723	322961									Exp
List1	14	2	young			1	77	AI	ORC	SO-AI	52	1	69	8										1	1	-999999	25	327739	1	1169	328908									Exp
List1	14	2	young			1	89	AI	ORC	SO-AI	53	1	81	8										1	1	-999999	9	366081	1	900	366981									Exp
List1	15	1	young			1	23	AI	ORC	SO-AI	55	1	15	7										0	1	-999999	2	205886	0	2294	208180									Exp
List1	15	1	young			1	31	AI	ORC	SO-AI	52	1	23	8										1	1	-999999	1	263089	1	2030	265119									Exp
List1	15	1	young			1	32	AI	ORC	SO-AI	54	1	24	7										1	1	-999999	1	270560	1	839	271399									Exp
List1	15	1	young			1	39	AI	ORC	SO-AI	8	1	31	9										1	1	-999999	1	304101	1	919	305020									Exp
List1	15	1	young			1	43	AI	ORC	SO-AI	12	1	35	9										1	0	-999999	2	325476	0	862	326338									Exp
List1	15	1	young			1	52	AI	ORC	SO-AI	51	1	44	8										1	0	-999999	2	388847	0	1830	390677									Exp
List1	15	1	young			1	53	AI	ORC	SO-AI	10	1	45	9										1	1	-999999	1	394326	1	1775	396101									Exp
List1	15	1	young			1	60	AI	ORC	SO-AI	7	1	52	9										1	0	-999999	1	428131	0	1407	429538									Exp
List1	15	1	young			1	66	AI	ORC	SO-AI	11	1	58	9										1	1	-999999	2	451714	1	910	452624									Exp
List1	15	1	young			1	68	AI	ORC	SO-AI	9	1	60	9										0	0	-999999	2	463097	1	2814	465911									Exp
List1	15	1	young			1	70	AI	ORC	SO-AI	53	1	62	8										1	0	-999999	1	497829	0	2351	500180									Exp
List1	15	1	young			1	77	AI	ORC	SO-AI	56	1	69	7										1	1	-999999	1	552633	1	959	553592									Exp
List1	15	2	young			1	9	AI	ORC	SO-AI	52	1	1	8										1	1	-999999	2	70056	1	6630	76686									Exp
List1	15	2	young			1	13	AI	ORC	SO-AI	53	1	5	8										1	1	-999999	2	90926	1	926	91852									Exp
List1	15	2	young			1	15	AI	ORC	SO-AI	56	1	7	7										1	0	-999999	1	99229	0	1407	100636									Exp
List1	15	2	young			1	35	AI	ORC	SO-AI	9	1	27	9										1	1	-999999	1	194805	1	1103	195908									Exp
List1	15	2	young			1	50	AI	ORC	SO-AI	11	1	42	9										1	0	-999999	1	278126	0	1031	279157									Exp
List1	15	2	young			1	56	AI	ORC	SO-AI	7	1	48	9										1	0	-999999	1	305604	0	823	306427									Exp
List1	15	2	young			1	57	AI	ORC	SO-AI	54	1	49	7										1	0	-999999	2	309172	0	910	310082									Exp
List1	15	2	young			1	63	AI	ORC	SO-AI	55	1	55	7										1	1	-999999	1	330386	1	839	331225									Exp
List1	15	2	young			1	74	AI	ORC	SO-AI	8	1	66	9										1	1	-999999	1	373438	1	599	374037									Exp
List1	15	2	young			1	75	AI	ORC	SO-AI	12	1	67	9										1	1	-999999	1	376118	1	1159	377277									Exp
List1	15	2	young			1	92	AI	ORC	SO-AI	10	1	84	9										0	1	-999999	2	492357	0	998	493355									Exp
List1	15	2	young			1	93	AI	ORC	SO-AI	51	1	85	8										1	1	-999999	1	502644	1	1174	503818									Exp
List1	22	1	young			1	11	AI	ORC	SO-AI	12	1	3	9										1	0	-999999	23	152188	0	1288	153476									Exp
List1	22	1	young			1	13	AI	ORC	SO-AI	55	1	5	7										0	1	-999999	25	160740	0	2584	163324									Exp
List1	22	1	young			1	20	AI	ORC	SO-AI	51	1	12	8										1	0	-999999	13	215835	0	2829	218664									Exp
List1	22	1	young			1	27	AI	ORC	SO-AI	52	1	19	8										1	1	-999999	18	255794	1	1507	257301									Exp
List1	22	1	young			1	30	AI	ORC	SO-AI	7	1	22	9										1	0	-999999	30	277233	0	1888	279121									Exp
List1	22	1	young			1	40	AI	ORC	SO-AI	53	1	32	8										0	0	-999999	28	349549	1	3578	353127									Exp
List1	22	1	young			1	60	AI	ORC	SO-AI	9	1	52	9										1	0	-999999	11	495915	0	4561	500476									Exp
List1	22	1	young			1	69	AI	ORC	SO-AI	10	1	61	9										1	1	-999999	20	555412	1	1491	556903									Exp
List1	22	1	young			1	71	AI	ORC	SO-AI	56	1	63	7										1	1	-999999	10	562347	1	1301	563648									Exp
List1	22	1	young			1	80	AI	ORC	SO-AI	11	1	72	9										1	1	-999999	30	608874	1	1371	610245									Exp
List1	22	1	young			1	90	AI	ORC	SO-AI	54	1	82	7										1	1	-999999	43	672055	1	813	672868									Exp
List1	22	1	young			1	95	AI	ORC	SO-AI	8	1	87	9										1	1	-999999	26	699195	1	1483	700678									Exp
List1	22	2	young			1	32	AI	ORC	SO-AI	55	1	24	7										1	1	-999999	14	234933	1	895	235828									Exp
List1	22	2	young			1	38	AI	ORC	SO-AI	56	1	30	7										1	0	-999999	12	255937	0	1471	257408									Exp
List1	22	2	young			1	39	AI	ORC	SO-AI	10	1	31	9										0	1	-999999	30	260155	0	1237	261392									Exp
List1	22	2	young			1	42	AI	ORC	SO-AI	11	1	34	9										0	0	-999999	23	284944	1	1771	286715									Exp
List1	22	2	young			1	49	AI	ORC	SO-AI	7	1	41	9										1	0	-999999	25	335955	0	1221	337176									Exp
List1	22	2	young			1	50	AI	ORC	SO-AI	52	1	42	8										1	1	-999999	11	340806	1	3844	344650									Exp
List1	22	2	young			1	59	AI	ORC	SO-AI	12	1	51	9										1	1	-999999	33	406055	1	895	406950									Exp
List1	22	2	young			1	71	AI	ORC	SO-AI	53	1	63	8										1	1	-999999	24	492391	1	1755	494146									Exp
List1	22	2	young			1	83	AI	ORC	SO-AI	8	1	75	9										1	1	-999999	27	562473	1	903	563376									Exp
List1	22	2	young			1	85	AI	ORC	SO-AI	9	1	77	9										1	1	-999999	24	571375	1	2013	573388									Exp
List1	22	2	young			1	88	AI	ORC	SO-AI	51	1	80	8										1	1	-999999	9	598081	1	715	598796									Exp
List1	22	2	young			1	90	AI	ORC	SO-AI	54	1	82	7										1	0	-999999	29	620136	0	1611	621747									Exp
List1	23	1	young			1	16	AI	ORC	SO-AI	52	1	8	8										1	1	-999999	26	154688	1	2398	157086									Exp
List1	23	1	young			1	37	AI	ORC	SO-AI	10	1	29	9										1	1	-999999	19	269164	1	2820	271984									Exp
List1	23	1	young			1	40	AI	ORC	SO-AI	55	1	32	7										0	1	-999999	15	281684	0	1415	283099									Exp
List1	23	1	young			1	43	AI	ORC	SO-AI	12	1	35	9										1	0	-999999	23	293736	0	1398	295134									Exp
List1	23	1	young			1	45	AI	ORC	SO-AI	53	1	37	8										1	0	-999999	13	304772	0	2629	307401									Exp
List1	23	1	young			1	48	AI	ORC	SO-AI	9	1	40	9										1	0	-999999	21	321976	0	1779	323755									Exp
List1	23	1	young			1	49	AI	ORC	SO-AI	54	1	41	7										1	1	-999999	17	327010	1	1208	328218									Exp
List1	23	1	young			1	53	AI	ORC	SO-AI	56	1	45	7										1	1	-999999	13	346431	1	1766	348197									Exp
List1	23	1	young			1	54	AI	ORC	SO-AI	7	1	46	9										1	0	-999999	26	351749	0	1034	352783									Exp
List1	23	1	young			1	74	AI	ORC	SO-AI	11	1	66	9										1	1	-999999	28	454956	1	831	455787									Exp
List1	23	1	young			1	80	AI	ORC	SO-AI	8	1	72	9										1	1	-999999	11	490214	1	879	491093									Exp
List1	23	1	young			1	94	AI	ORC	SO-AI	51	1	86	8										1	0	-999999	12	570099	0	1935	572034									Exp
List1	23	2	young			1	12	AI	ORC	SO-AI	52	1	4	8										1	1	-999999	25	76457	1	1049	77506									Exp
List1	23	2	young			1	17	AI	ORC	SO-AI	12	1	9	9										1	1	-999999	23	100079	1	864	100943									Exp
List1	23	2	young			1	36	AI	ORC	SO-AI	11	1	28	9										1	0	-999999	44	180413	0	2273	182686									Exp
List1	23	2	young			1	40	AI	ORC	SO-AI	55	1	32	7										1	1	-999999	17	198968	1	922	199890									Exp
List1	23	2	young			1	48	AI	ORC	SO-AI	54	1	40	7										1	0	-999999	17	230508	0	900	231408									Exp
List1	23	2	young			1	51	AI	ORC	SO-AI	56	1	43	7										0	0	-999999	11	244512	1	806	245318									Exp
List1	23	2	young			1	57	AI	ORC	SO-AI	9	1	49	9										1	1	-999999	24	268783	1	901	269684									Exp
List1	23	2	young			1	61	AI	ORC	SO-AI	8	1	53	9										1	1	-999999	18	286871	1	624	287495									Exp
List1	23	2	young			1	71	AI	ORC	SO-AI	51	1	63	8										1	1	-999999	8	321145	1	725	321870									Exp
List1	23	2	young			1	79	AI	ORC	SO-AI	10	1	71	9										0	1	-999999	24	347084	0	1055	348139									Exp
List1	23	2	young			1	87	AI	ORC	SO-AI	7	1	79	9										1	0	-999999	13	375157	0	1057	376214									Exp
List1	23	2	young			1	96	AI	ORC	SO-AI	53	1	88	8										1	1	-999999	15	412716	1	782	413498									Exp
List1	24	1	young			1	30	AI	ORC	SO-AI	54	1	22	7										1	1	-999999	22	270039	1	1557	271596									Exp
List1	24	1	young			1	31	AI	ORC	SO-AI	7	1	23	9										1	0	-999999	9	275574	0	1178	276752									Exp
List1	24	1	young			1	33	AI	ORC	SO-AI	9	1	25	9										1	0	-999999	24	283593	0	975	284568									Exp
List1	24	1	young			1	37	AI	ORC	SO-AI	8	1	29	9										1	1	-999999	19	309698	1	1463	311161									Exp
List1	24	1	young			1	39	AI	ORC	SO-AI	56	1	31	7										1	1	-999999	16	321101	1	2602	323703									Exp
List1	24	1	young			1	48	AI	ORC	SO-AI	10	1	40	9										1	1	-999999	9	356792	1	1659	358451									Exp
List1	24	1	young			1	54	AI	ORC	SO-AI	53	1	46	8										1	0	-999999	8	381481	0	1514	382995									Exp
List1	24	1	young			1	59	AI	ORC	SO-AI	52	1	51	8										1	1	-999999	19	402553	1	1375	403928									Exp
List1	24	1	young			1	65	AI	ORC	SO-AI	11	1	57	9										0	1	-999999	8	424124	0	994	425118									Exp
List1	24	1	young			1	71	AI	ORC	SO-AI	12	1	63	9										1	0	-999999	12	456998	0	1042	458040									Exp
List1	24	1	young			1	90	AI	ORC	SO-AI	51	1	82	8										1	0	-999999	20	537383	0	1607	538990									Exp
List1	24	1	young			1	95	AI	ORC	SO-AI	55	1	87	7										0	1	-999999	19	560238	0	1001	561239									Exp
List1	24	2	young			1	11	AI	ORC	SO-AI	56	1	3	7										1	0	-999999	12	134585	0	5897	140482									Exp
List1	24	2	young			1	29	AI	ORC	SO-AI	52	1	21	8										1	1	-999999	21	217672	1	4462	222134									Exp
List1	24	2	young			1	35	AI	ORC	SO-AI	12	1	27	9										1	1	-999999	23	248996	1	2778	251774									Exp
List1	24	2	young			1	36	AI	ORC	SO-AI	54	1	28	7										1	0	-999999	13	255031	0	2262	257293									Exp
List1	24	2	young			1	41	AI	ORC	SO-AI	9	1	33	9										1	1	-999999	21	275335	1	1485	276820									Exp
List1	24	2	young			1	49	AI	ORC	SO-AI	10	1	41	9										0	1	-999999	9	311027	0	2695	313722									Exp
List1	24	2	young			1	50	AI	ORC	SO-AI	51	1	42	8										1	1	-999999	16	316662	1	999	317661									Exp
List1	24	2	young			1	52	AI	ORC	SO-AI	7	1	44	9										1	0	-999999	20	325764	0	1861	327625									Exp
List1	24	2	young			1	70	AI	ORC	SO-AI	53	1	62	8										1	1	-999999	14	394830	1	1453	396283									Exp
List1	24	2	young			1	88	AI	ORC	SO-AI	8	1	80	9										1	1	-999999	21	456978	1	1766	458744									Exp
List1	24	2	young			1	91	AI	ORC	SO-AI	55	1	83	7										1	1	-999999	22	468781	1	1023	469804									Exp
List1	24	2	young			1	93	AI	ORC	SO-AI	11	1	85	9										1	0	-999999	15	474499	0	1102	475601									Exp
List1	25	1	young			1	26	AI	ORC	SO-AI	10	1	18	9										1	1	-999999	23	149781	1	1089	150870									Exp
List1	25	1	young			1	31	AI	ORC	SO-AI	55	1	23	7										0	1	-999999	25	165951	0	2797	168748									Exp
List1	25	1	young			1	38	AI	ORC	SO-AI	11	1	30	9										1	1	-999999	11	192257	1	1559	193816									Exp
List1	25	1	young			1	42	AI	ORC	SO-AI	54	1	34	7										1	1	-999999	21	209028	1	1296	210324									Exp
List1	25	1	young			1	48	AI	ORC	SO-AI	53	1	40	8										1	0	-999999	13	230149	0	1107	231256									Exp
List1	25	1	young			1	55	AI	ORC	SO-AI	12	1	47	9										1	0	-999999	23	261489	0	800	262289									Exp
List1	25	1	young			1	63	AI	ORC	SO-AI	8	1	55	9										1	1	-999999	9	292246	1	1146	293392									Exp
List1	25	1	young			1	67	AI	ORC	SO-AI	52	1	59	8										1	1	-999999	13	307250	1	883	308133									Exp
List1	25	1	young			1	71	AI	ORC	SO-AI	9	1	63	9										1	0	-999999	22	320669	0	1663	322332									Exp
List1	25	1	young			1	72	AI	ORC	SO-AI	7	1	64	9										1	0	-999999	7	324720	0	1706	326426									Exp
List1	25	1	young			1	73	AI	ORC	SO-AI	56	1	65	7										1	1	-999999	23	328955	1	858	329813									Exp
List1	25	1	young			1	83	AI	ORC	SO-AI	51	1	75	8										1	0	-999999	16	364396	0	1285	365681									Exp
List1	25	2	young			1	19	AI	ORC	SO-AI	9	1	11	9										1	1	-999999	15	123993	1	2367	126360									Exp
List1	25	2	young			1	23	AI	ORC	SO-AI	10	1	15	9										0	1	-999999	24	142047	0	1302	143349									Exp
List1	25	2	young			1	35	AI	ORC	SO-AI	12	1	27	9										1	1	-999999	21	180239	1	1235	181474									Exp
List1	25	2	young			1	42	AI	ORC	SO-AI	11	1	34	9										1	0	-999999	23	202494	0	1604	204098									Exp
List1	25	2	young			1	51	AI	ORC	SO-AI	8	1	43	9										1	1	-999999	10	235835	1	1507	237342									Exp
List1	25	2	young			1	55	AI	ORC	SO-AI	53	1	47	8										1	1	-999999	16	252322	1	2028	254350									Exp
List1	25	2	young			1	60	AI	ORC	SO-AI	7	1	52	9										1	0	-999999	22	270426	0	800	271226									Exp
List1	25	2	young			1	65	AI	ORC	SO-AI	54	1	57	7										1	0	-999999	9	285463	0	1004	286467									Exp
List1	25	2	young			1	70	AI	ORC	SO-AI	55	1	62	7										1	1	-999999	9	300917	1	2898	303815									Exp
List1	25	2	young			1	78	AI	ORC	SO-AI	56	1	70	7										1	0	-999999	14	333091	0	1120	334211									Exp
List1	25	2	young			1	82	AI	ORC	SO-AI	51	1	74	8										1	1	-999999	21	343510	1	1326	344836									Exp
List1	25	2	young			1	90	AI	ORC	SO-AI	52	1	82	8										1	1	-999999	23	373233	1	1458	374691									Exp
List1	26	1	young			1	16	AI	ORC	SO-AI	9	1	8	9										1	0	-999999	8	82060	0	2086	84146									Exp
List1	26	1	young			1	25	AI	ORC	SO-AI	11	1	17	9										1	1	-999999	12	119751	1	3105	122856									Exp
List1	26	1	young			1	32	AI	ORC	SO-AI	8	1	24	9										1	1	-999999	18	145824	1	763	146587									Exp
List1	26	1	young			1	37	AI	ORC	SO-AI	53	1	29	8										1	0	-999999	19	164261	0	4723	168984									Exp
List1	26	1	young			1	38	AI	ORC	SO-AI	52	1	30	8										1	1	-999999	7	170996	1	1207	172203									Exp
List1	26	1	young			1	56	AI	ORC	SO-AI	7	1	48	9										1	0	-999999	7	231943	0	1036	232979									Exp
List1	26	1	young			1	58	AI	ORC	SO-AI	12	1	50	9										1	0	-999999	19	239861	0	931	240792									Exp
List1	26	1	young			1	68	AI	ORC	SO-AI	56	1	60	7										1	1	-999999	15	272268	1	1070	273338									Exp
List1	26	1	young			1	78	AI	ORC	SO-AI	51	1	70	8										1	0	-999999	8	303525	0	1263	304788									Exp
List1	26	1	young			1	80	AI	ORC	SO-AI	55	1	72	7										0	1	-999999	13	312377	0	1337	313714									Exp
List1	26	1	young			1	84	AI	ORC	SO-AI	10	1	76	9										0	1	-999999	15	324797	0	2765	327562									Exp
List1	26	1	young			1	88	AI	ORC	SO-AI	54	1	80	7										1	1	-999999	14	338833	1	1836	340669									Exp
List1	26	2	young			1	11	AI	ORC	SO-AI	11	1	3	9										1	0	-999999	10	60964	0	1267	62231									Exp
List1	26	2	young			1	13	AI	ORC	SO-AI	51	1	5	8										1	1	-999999	21	67515	1	1425	68940									Exp
List1	26	2	young			1	17	AI	ORC	SO-AI	52	1	9	8										1	1	-999999	13	81852	1	1189	83041									Exp
List1	26	2	young			1	34	AI	ORC	SO-AI	12	1	26	9										1	1	-999999	18	137797	1	1313	139110									Exp
List1	26	2	young			1	42	AI	ORC	SO-AI	55	1	34	7										1	1	-999999	14	163903	1	1162	165065									Exp
List1	26	2	young			1	44	AI	ORC	SO-AI	54	1	36	7										1	0	-999999	6	169888	0	2005	171893									Exp
List1	26	2	young			1	48	AI	ORC	SO-AI	56	1	40	7										1	0	-999999	20	184258	0	1612	185870									Exp
List1	26	2	young			1	65	AI	ORC	SO-AI	7	1	57	9										1	0	-999999	10	245171	0	958	246129									Exp
List1	26	2	young			1	68	AI	ORC	SO-AI	8	1	60	9										1	1	-999999	14	254990	1	973	255963									Exp
List1	26	2	young			1	72	AI	ORC	SO-AI	10	1	64	9										0	1	-999999	18	269543	0	1397	270940									Exp
List1	26	2	young			1	86	AI	ORC	SO-AI	9	1	78	9										1	1	-999999	16	318537	1	1388	319925									Exp
List1	26	2	young			1	93	AI	ORC	SO-AI	53	1	85	8										1	1	-999999	12	339225	1	1369	340594									Exp
List1	27	1	young			1	11	AI	ORC	SO-AI	10	1	3	9										1	1	-999999	8	113988	1	1228	115216									Exp
List1	27	1	young			1	33	AI	ORC	SO-AI	9	1	25	9										1	0	-999999	15	232582	0	2560	235142									Exp
List1	27	1	young			1	40	AI	ORC	SO-AI	52	1	32	8										1	1	-999999	19	286578	1	3201	289779									Exp
List1	27	1	young			1	43	AI	ORC	SO-AI	12	1	35	9										1	0	-999999	16	301464	0	5235	306699									Exp
List1	27	1	young			1	49	AI	ORC	SO-AI	54	1	41	7										1	1	-999999	11	339173	1	3493	342666									Exp
List1	27	1	young			1	54	AI	ORC	SO-AI	7	1	46	9										1	0	-999999	13	365663	0	906	366569									Exp
List1	27	1	young			1	55	AI	ORC	SO-AI	53	1	47	8										1	0	-999999	10	368980	0	1563	370543									Exp
List1	27	1	young			1	56	AI	ORC	SO-AI	11	1	48	9										1	1	-999999	22	373898	1	2403	376301									Exp
List1	27	1	young			1	62	AI	ORC	SO-AI	56	1	54	7										1	1	-999999	12	394219	1	1251	395470									Exp
List1	27	1	young			1	78	AI	ORC	SO-AI	8	1	70	9										1	1	-999999	22	445964	1	878	446842									Exp
List1	27	1	young			1	79	AI	ORC	SO-AI	51	1	71	8										1	0	-999999	10	449415	0	1531	450946									Exp
List1	27	1	young			1	83	AI	ORC	SO-AI	55	1	75	7										0	1	-999999	20	463402	0	982	464384									Exp
List1	27	2	young			1	14	AI	ORC	SO-AI	9	1	6	9										1	1	-999999	9	79326	1	1297	80623									Exp
List1	27	2	young			1	19	AI	ORC	SO-AI	56	1	11	7										1	0	-999999	13	100264	0	1551	101815									Exp
List1	27	2	young			1	41	AI	ORC	SO-AI	55	1	33	7										1	1	-999999	22	256850	1	840	257690									Exp
List1	27	2	young			1	46	AI	ORC	SO-AI	12	1	38	9										1	1	-999999	12	273204	1	1115	274319									Exp
List1	27	2	young			1	47	AI	ORC	SO-AI	54	1	39	7										1	0	-999999	21	276822	0	880	277702									Exp
List1	27	2	young			1	60	AI	ORC	SO-AI	7	1	52	9										1	0	-999999	8	325466	0	1142	326608									Exp
List1	27	2	young			1	73	AI	ORC	SO-AI	51	1	65	8										1	1	-999999	11	367626	1	676	368302									Exp
List1	27	2	young			1	74	AI	ORC	SO-AI	53	1	66	8										1	1	-999999	10	370110	1	932	371042									Exp
List1	27	2	young			1	77	AI	ORC	SO-AI	10	1	69	9										0	1	-999999	12	384213	0	1195	385408									Exp
List1	27	2	young			1	80	AI	ORC	SO-AI	11	1	72	9										1	0	-999999	12	396883	0	1974	398857									Exp
List1	27	2	young			1	85	AI	ORC	SO-AI	52	1	77	8										1	1	-999999	22	413937	1	3500	417437									Exp
List1	27	2	young			1	87	AI	ORC	SO-AI	8	1	79	9										1	1	-999999	12	424789	1	1383	426172									Exp
List1	28	1	young			1	25	AI	ORC	SO-AI	54	1	17	7										1	1	-999999	21	131128	1	1904	133032									Exp
List1	28	1	young			1	31	AI	ORC	SO-AI	7	1	23	9										1	0	-999999	20	151283	0	1034	152317									Exp
List1	28	1	young			1	32	AI	ORC	SO-AI	10	1	24	9										1	1	-999999	19	154267	1	1668	155935									Exp
List1	28	1	young			1	38	AI	ORC	SO-AI	11	1	30	9										1	1	-999999	19	182824	1	885	183709									Exp
List1	28	1	young			1	39	AI	ORC	SO-AI	12	1	31	9										1	0	-999999	15	186008	0	967	186975									Exp
List1	28	1	young			1	58	AI	ORC	SO-AI	56	1	50	7										1	1	-999999	18	274228	1	1432	275660									Exp
List1	28	1	young			1	64	AI	ORC	SO-AI	51	1	56	8										1	0	-999999	15	297717	0	947	298664									Exp
List1	28	1	young			1	68	AI	ORC	SO-AI	52	1	60	8										1	1	-999999	10	316971	1	2598	319569									Exp
List1	28	1	young			1	89	AI	ORC	SO-AI	8	1	81	9										1	1	-999999	16	398907	1	691	399598									Exp
List1	28	1	young			1	92	AI	ORC	SO-AI	55	1	84	7										0	1	-999999	13	409793	0	1076	410869									Exp
List1	28	1	young			1	95	AI	ORC	SO-AI	53	1	87	8										1	0	-999999	7	422579	0	1662	424241									Exp
List1	28	1	young			1	96	AI	ORC	SO-AI	9	1	88	9										1	0	-999999	11	426330	0	830	427160									Exp
List1	28	2	young			1	17	AI	ORC	SO-AI	53	1	9	8										1	1	-999999	9	93054	1	955	94009									Exp
List1	28	2	young			1	25	AI	ORC	SO-AI	7	1	17	9										1	0	-999999	20	117310	0	927	118237									Exp
List1	28	2	young			1	26	AI	ORC	SO-AI	12	1	18	9										1	1	-999999	22	120377	1	3081	123458									Exp
List1	28	2	young			1	30	AI	ORC	SO-AI	54	1	22	7										1	0	-999999	17	134564	0	1720	136284									Exp
List1	28	2	young			1	48	AI	ORC	SO-AI	56	1	40	7										1	0	-999999	10	195194	0	1982	197176									Exp
List1	28	2	young			1	51	AI	ORC	SO-AI	11	1	43	9										1	0	-999999	21	204897	0	2121	207018									Exp
List1	28	2	young			1	60	AI	ORC	SO-AI	51	1	52	8										1	1	-999999	14	236504	1	1465	237969									Exp
List1	28	2	young			1	65	AI	ORC	SO-AI	10	1	57	9										0	1	-999999	10	254091	0	836	254927									Exp
List1	28	2	young			1	71	AI	ORC	SO-AI	52	1	63	8										1	1	-999999	21	279464	1	1822	281286									Exp
List1	28	2	young			1	78	AI	ORC	SO-AI	9	1	70	9										1	1	-999999	14	301402	1	893	302295									Exp
List1	28	2	young			1	87	AI	ORC	SO-AI	8	1	79	9										1	1	-999999	5	333376	1	1002	334378									Exp
List1	28	2	young			1	88	AI	ORC	SO-AI	55	1	80	7										1	1	-999999	21	337627	1	1904	339531									Exp
List1	29	1	young			1	11	AI	ORC	SO-AI	56	1	3	7										1	1	-999999	21	79771	1	2606	82377									Exp
List1	29	1	young			1	21	AI	ORC	SO-AI	11	1	13	9										1	1	-999999	13	129658	1	1553	131211									Exp
List1	29	1	young			1	42	AI	ORC	SO-AI	10	1	34	9										1	1	-999999	11	225233	1	1345	226578									Exp
List1	29	1	young			1	60	AI	ORC	SO-AI	54	1	52	7										1	1	-999999	17	283251	1	749	284000									Exp
List1	29	1	young			1	63	AI	ORC	SO-AI	55	1	55	7										0	1	-999999	20	296264	0	6608	302872									Exp
List1	29	1	young			1	71	AI	ORC	SO-AI	12	1	63	9										1	0	-999999	10	326556	0	846	327402									Exp
List1	29	1	young			1	72	AI	ORC	SO-AI	7	1	64	9										1	0	-999999	18	329238	0	909	330147									Exp
List1	29	1	young			1	74	AI	ORC	SO-AI	9	1	66	9										1	0	-999999	9	333721	0	665	334386									Exp
List1	29	1	young			1	78	AI	ORC	SO-AI	53	1	70	8										0	0	-999999	19	345867	1	5830	351697									Exp
List1	29	1	young			1	79	AI	ORC	SO-AI	52	1	71	8										1	1	-999999	23	353715	1	522	354237									Exp
List1	29	1	young			1	83	AI	ORC	SO-AI	8	1	75	9										1	1	-999999	8	371028	1	1145	372173									Exp
List1	29	1	young			1	96	AI	ORC	SO-AI	51	1	88	8										1	0	-999999	18	422830	0	1647	424477									Exp
List1	29	2	young			1	12	AI	ORC	SO-AI	51	1	4	8										1	1	-999999	16	57246	1	736	57982									Exp
List1	29	2	young			1	38	AI	ORC	SO-AI	54	1	30	7										1	0	-999999	9	164817	0	1245	166062									Exp
List1	29	2	young			1	42	AI	ORC	SO-AI	52	1	34	8										1	1	-999999	12	185762	1	1909	187671									Exp
List1	29	2	young			1	49	AI	ORC	SO-AI	10	1	41	9										0	1	-999999	25	213371	0	975	214346									Exp
List1	29	2	young			1	56	AI	ORC	SO-AI	7	1	48	9										1	0	-999999	19	242463	0	766	243229									Exp
List1	29	2	young			1	59	AI	ORC	SO-AI	55	1	51	7										1	1	-999999	23	252161	1	830	252991									Exp
List1	29	2	young			1	67	AI	ORC	SO-AI	12	1	59	9										1	1	-999999	21	276504	1	442	276946									Exp
List1	29	2	young			1	73	AI	ORC	SO-AI	53	1	65	8										1	1	-999999	23	292017	1	2853	294870									Exp
List1	29	2	young			1	81	AI	ORC	SO-AI	56	1	73	7										1	0	-999999	15	315677	0	958	316635									Exp
List1	29	2	young			1	85	AI	ORC	SO-AI	11	1	77	9										1	0	-999999	25	330690	0	2395	333085									Exp
List1	29	2	young			1	90	AI	ORC	SO-AI	8	1	82	9										1	1	-999999	20	353934	1	440	354374									Exp
List1	29	2	young			1	93	AI	ORC	SO-AI	9	1	85	9										1	1	-999999	19	360582	1	475	361057									Exp
List1	30	1	young			1	13	AI	ORC	SO-AI	9	1	5	9										1	0	-999999	22	84203	0	784	84987									Exp
List1	30	1	young			1	20	AI	ORC	SO-AI	11	1	12	9										0	1	-999999	17	105681	0	4443	110124									Exp
List1	30	1	young			1	25	AI	ORC	SO-AI	53	1	17	8										1	0	-999999	20	138605	0	2395	141000									Exp
List1	30	1	young			1	32	AI	ORC	SO-AI	55	1	24	7										0	1	-999999	24	176828	0	1286	178114									Exp
List1	30	1	young			1	42	AI	ORC	SO-AI	7	1	34	9										1	0	-999999	28	215635	0	1027	216662									Exp
List1	30	1	young			1	43	AI	ORC	SO-AI	8	1	35	9										1	1	-999999	40	218501	1	974	219475									Exp
List1	30	1	young			1	48	AI	ORC	SO-AI	56	1	40	7										0	1	-999999	10	245693	0	1079	246772									Exp
List1	30	1	young			1	53	AI	ORC	SO-AI	10	1	45	9										1	1	-999999	23	274419	1	1889	276308									Exp
List1	30	1	young			1	62	AI	ORC	SO-AI	52	1	54	8										1	1	-999999	14	325322	1	1397	326719									Exp
List1	30	1	young			1	63	AI	ORC	SO-AI	12	1	55	9										1	0	-999999	21	328521	0	1191	329712									Exp
List1	30	1	young			1	71	AI	ORC	SO-AI	51	1	63	8										1	0	-999999	18	369077	0	918	369995									Exp
List1	30	1	young			1	86	AI	ORC	SO-AI	54	1	78	7										1	1	-999999	27	431394	1	1259	432653									Exp
List1	30	2	young			1	26	AI	ORC	SO-AI	9	1	18	9										1	1	-999999	21	134796	1	933	135729									Exp
List1	30	2	young			1	33	AI	ORC	SO-AI	52	1	25	8										1	1	-999999	8	163888	1	1548	165436									Exp
List1	30	2	young			1	40	AI	ORC	SO-AI	11	1	32	9										1	0	-999999	55	190631	0	1365	191996									Exp
List1	30	2	young			1	44	AI	ORC	SO-AI	8	1	36	9										1	1	-999999	18	206677	1	961	207638									Exp
List1	30	2	young			1	45	AI	ORC	SO-AI	7	1	37	9										1	0	-999999	22	209426	0	929	210355									Exp
List1	30	2	young			1	46	AI	ORC	SO-AI	53	1	38	8										1	1	-999999	11	212092	1	1459	213551									Exp
List1	30	2	young			1	51	AI	ORC	SO-AI	10	1	43	9										0	1	-999999	17	232537	0	1074	233611									Exp
List1	30	2	young			1	63	AI	ORC	SO-AI	12	1	55	9										1	1	-999999	14	293737	1	1006	294743									Exp
List1	30	2	young			1	65	AI	ORC	SO-AI	55	1	57	7										1	1	-999999	10	307150	1	883	308033									Exp
List1	30	2	young			1	72	AI	ORC	SO-AI	56	1	64	7										1	0	-999999	10	340941	0	2419	343360									Exp
List1	30	2	young			1	75	AI	ORC	SO-AI	51	1	67	8										1	1	-999999	12	352622	1	750	353372									Exp
List1	30	2	young			1	91	AI	ORC	SO-AI	54	1	83	7										1	0	-999999	19	425802	0	919	426721									Exp
List1	31	1	young			1	17	AI	ORC	SO-AI	9	1	9	9										1	0	-999999	26	112628	0	992	113620									Exp
List1	31	1	young			1	19	AI	ORC	SO-AI	54	1	11	7										1	1	-999999	17	122425	1	1037	123462									Exp
List1	31	1	young			1	22	AI	ORC	SO-AI	56	1	14	7										1	1	-999999	15	129557	1	1323	130880									Exp
List1	31	1	young			1	32	AI	ORC	SO-AI	11	1	24	9										1	1	-999999	27	159832	1	1292	161124									Exp
List1	31	1	young			1	33	AI	ORC	SO-AI	8	1	25	9										1	1	-999999	12	163014	1	709	163723									Exp
List1	31	1	young			1	37	AI	ORC	SO-AI	55	1	29	7										0	1	-999999	12	176211	0	1499	177710									Exp
List1	31	1	young			1	47	AI	ORC	SO-AI	12	1	39	9										1	0	-999999	14	211252	0	975	212227									Exp
List1	31	1	young			1	55	AI	ORC	SO-AI	10	1	47	9										1	1	-999999	20	243976	1	2381	246357									Exp
List1	31	1	young			1	71	AI	ORC	SO-AI	53	1	63	8										1	0	-999999	12	312492	0	1035	313527									Exp
List1	31	1	young			1	73	AI	ORC	SO-AI	51	1	65	8										1	0	-999999	22	317840	0	1179	319019									Exp
List1	31	1	young			1	88	AI	ORC	SO-AI	7	1	80	9										1	0	-999999	24	385592	0	667	386259									Exp
List1	31	1	young			1	91	AI	ORC	SO-AI	52	1	83	8										1	1	-999999	14	398319	1	839	399158									Exp
List1	31	2	young			1	14	AI	ORC	SO-AI	51	1	6	8										1	1	-999999	11	69984	1	507	70491									Exp
List1	31	2	young			1	17	AI	ORC	SO-AI	12	1	9	9										1	1	-999999	12	80698	1	1577	82275									Exp
List1	31	2	young			1	27	AI	ORC	SO-AI	7	1	19	9										1	0	-999999	26	121371	0	1746	123117									Exp
List1	31	2	young			1	36	AI	ORC	SO-AI	54	1	28	7										1	0	-999999	14	151613	0	888	152501									Exp
List1	31	2	young			1	41	AI	ORC	SO-AI	10	1	33	9										0	1	-999999	19	171307	0	1635	172942									Exp
List1	31	2	young			1	61	AI	ORC	SO-AI	52	1	53	8										1	1	-999999	24	235824	1	1068	236892									Exp
List1	31	2	young			1	63	AI	ORC	SO-AI	55	1	55	7										1	1	-999999	12	242189	1	1486	243675									Exp
List1	31	2	young			1	74	AI	ORC	SO-AI	8	1	66	9										1	1	-999999	20	288959	1	815	289774									Exp
List1	31	2	young			1	78	AI	ORC	SO-AI	56	1	70	7										1	0	-999999	24	301523	0	839	302362									Exp
List1	31	2	young			1	80	AI	ORC	SO-AI	53	1	72	8										1	1	-999999	17	311170	1	793	311963									Exp
List1	31	2	young			1	89	AI	ORC	SO-AI	11	1	81	9										1	0	-999999	20	341262	0	845	342107									Exp
List1	31	2	young			1	91	AI	ORC	SO-AI	9	1	83	9										1	1	-999999	19	353876	1	562	354438									Exp
List1	32	1	young			1	15	AI	ORC	SO-AI	12	1	7	9										1	0	-999999	24	99481	0	1001	100482									Exp
List1	32	1	young			1	16	AI	ORC	SO-AI	53	1	8	8										1	0	-999999	14	102347	0	3099	105446									Exp
List1	32	1	young			1	20	AI	ORC	SO-AI	54	1	12	7										1	1	-999999	18	129207	1	1162	130369									Exp
List1	32	1	young			1	25	AI	ORC	SO-AI	56	1	17	7										1	1	-999999	17	157299	1	879	158178									Exp
List1	32	1	young			1	27	AI	ORC	SO-AI	8	1	19	9										1	1	-999999	11	162348	1	528	162876									Exp
List1	32	1	young			1	31	AI	ORC	SO-AI	9	1	23	9										1	0	-999999	21	176844	0	1391	178235									Exp
List1	32	1	young			1	38	AI	ORC	SO-AI	51	1	30	8										1	0	-999999	11	231380	0	1163	232543									Exp
List1	32	1	young			1	46	AI	ORC	SO-AI	52	1	38	8										1	1	-999999	16	274735	1	550	275285									Exp
List1	32	1	young			1	49	AI	ORC	SO-AI	11	1	41	9										1	1	-999999	27	284432	1	1459	285891									Exp
List1	32	1	young			1	62	AI	ORC	SO-AI	7	1	54	9										1	0	-999999	20	330803	0	1239	332042									Exp
List1	32	1	young			1	65	AI	ORC	SO-AI	10	1	57	9										1	1	-999999	16	348282	1	2877	351159									Exp
List1	32	1	young			1	80	AI	ORC	SO-AI	55	1	72	7										0	1	-999999	15	400385	0	1489	401874									Exp
List1	32	2	young			1	13	AI	ORC	SO-AI	53	1	5	8										1	1	-999999	31	65687	1	1479	67166									Exp
List1	32	2	young			1	42	AI	ORC	SO-AI	7	1	34	9										1	0	-999999	14	174991	0	1030	176021									Exp
List1	32	2	young			1	44	AI	ORC	SO-AI	52	1	36	8										0	1	-999999	22	180840	0	921	181761									Exp
List1	32	2	young			1	51	AI	ORC	SO-AI	51	1	43	8										1	1	-999999	24	210232	1	381	210613									Exp
List1	32	2	young			1	56	AI	ORC	SO-AI	10	1	48	9										0	1	-999999	21	224645	0	1582	226227									Exp
List1	32	2	young			1	69	AI	ORC	SO-AI	56	1	61	7										1	0	-999999	16	275798	0	1380	277178									Exp
List1	32	2	young			1	70	AI	ORC	SO-AI	11	1	62	9										1	0	-999999	26	278814	0	740	279554									Exp
List1	32	2	young			1	72	AI	ORC	SO-AI	54	1	64	7										1	0	-999999	27	287212	0	1092	288304									Exp
List1	32	2	young			1	77	AI	ORC	SO-AI	55	1	69	7										1	1	-999999	19	302391	1	808	303199									Exp
List1	32	2	young			1	83	AI	ORC	SO-AI	12	1	75	9										1	1	-999999	24	315054	1	599	315653									Exp
List1	32	2	young			1	88	AI	ORC	SO-AI	8	1	80	9										1	1	-999999	18	327268	1	515	327783									Exp
List1	32	2	young			1	92	AI	ORC	SO-AI	9	1	84	9										1	1	-999999	30	343863	1	661	344524									Exp
List1	33	1	young			1	9	AI	ORC	SO-AI	8	1	1	9										1	1	-999999	19	55783	1	987	56770									Exp
List1	33	1	young			1	13	AI	ORC	SO-AI	54	1	5	7										1	1	-999999	19	78593	1	865	79458									Exp
List1	33	1	young			1	17	AI	ORC	SO-AI	12	1	9	9										1	0	-999999	15	93106	0	833	93939									Exp
List1	33	1	young			1	19	AI	ORC	SO-AI	56	1	11	7										1	1	-999999	10	98088	1	876	98964									Exp
List1	33	1	young			1	30	AI	ORC	SO-AI	53	1	22	8										1	0	-999999	24	130680	0	997	131677									Exp
List1	33	1	young			1	35	AI	ORC	SO-AI	7	1	27	9										1	0	-999999	12	143176	0	731	143907									Exp
List1	33	1	young			1	40	AI	ORC	SO-AI	10	1	32	9										1	1	-999999	15	152874	1	917	153791									Exp
List1	33	1	young			1	45	AI	ORC	SO-AI	9	1	37	9										1	0	-999999	20	167187	0	1036	168223									Exp
List1	33	1	young			1	53	AI	ORC	SO-AI	52	1	45	8										1	1	-999999	13	194979	1	600	195579									Exp
List1	33	1	young			1	61	AI	ORC	SO-AI	55	1	53	7										0	1	-999999	23	232369	0	2011	234380									Exp
List1	33	1	young			1	87	AI	ORC	SO-AI	51	1	79	8										1	0	-999999	24	333209	0	1528	334737									Exp
List1	33	1	young			1	89	AI	ORC	SO-AI	11	1	81	9										1	1	-999999	17	338624	1	1628	340252									Exp
List1	33	2	young			1	9	AI	ORC	SO-AI	12	1	1	9										1	1	-999999	21	39800	1	1037	40837									Exp
List1	33	2	young			1	12	AI	ORC	SO-AI	56	1	4	7										1	0	-999999	23	51697	0	1834	53531									Exp
List1	33	2	young			1	13	AI	ORC	SO-AI	51	1	5	8										1	1	-999999	28	55046	1	725	55771									Exp
List1	33	2	young			1	19	AI	ORC	SO-AI	55	1	11	7										1	1	-999999	16	82172	1	1057	83229									Exp
List1	33	2	young			1	27	AI	ORC	SO-AI	11	1	19	9										1	0	-999999	26	110698	0	1079	111777									Exp
List1	33	2	young			1	31	AI	ORC	SO-AI	7	1	23	9										1	0	-999999	10	120512	0	1411	121923									Exp
List1	33	2	young			1	35	AI	ORC	SO-AI	52	1	27	8										1	1	-999999	20	136257	1	941	137198									Exp
List1	33	2	young			1	38	AI	ORC	SO-AI	10	1	30	9										0	1	-999999	22	149421	0	1185	150606									Exp
List1	33	2	young			1	55	AI	ORC	SO-AI	8	1	47	9										1	1	-999999	16	214220	1	511	214731									Exp
List1	33	2	young			1	62	AI	ORC	SO-AI	54	1	54	7										1	0	-999999	13	241380	0	1610	242990									Exp
List1	33	2	young			1	70	AI	ORC	SO-AI	53	1	62	8										1	1	-999999	23	268789	1	821	269610									Exp
List1	33	2	young			1	84	AI	ORC	SO-AI	9	1	76	9										1	1	-999999	19	309662	1	841	310503									Exp
List1	34	1	young			1	17	AI	ORC	SO-AI	8	1	9	9										1	1	-999999	23	85299	1	756	86055									Exp
List1	34	1	young			1	35	AI	ORC	SO-AI	12	1	27	9										1	0	-999999	20	182889	0	888	183777									Exp
List1	34	1	young			1	52	AI	ORC	SO-AI	55	1	44	7										0	1	-999999	22	243807	0	1162	244969									Exp
List1	34	1	young			1	53	AI	ORC	SO-AI	9	1	45	9										1	0	-999999	18	246889	0	975	247864									Exp
List1	34	1	young			1	55	AI	ORC	SO-AI	54	1	47	7										1	1	-999999	23	252088	1	1080	253168									Exp
List1	34	1	young			1	57	AI	ORC	SO-AI	7	1	49	9										1	0	-999999	11	257186	0	1060	258246									Exp
List1	34	1	young			1	61	AI	ORC	SO-AI	10	1	53	9										1	1	-999999	15	278664	1	1893	280557									Exp
List1	34	1	young			1	64	AI	ORC	SO-AI	52	1	56	8										1	1	-999999	21	286812	1	674	287486									Exp
List1	34	1	young			1	65	AI	ORC	SO-AI	56	1	57	7										1	1	-999999	16	289428	1	968	290396									Exp
List1	34	1	young			1	78	AI	ORC	SO-AI	53	1	70	8										1	0	-999999	23	333100	0	2075	335175									Exp
List1	34	1	young			1	88	AI	ORC	SO-AI	11	1	80	9										1	1	-999999	19	371256	1	1323	372579									Exp
List1	34	1	young			1	93	AI	ORC	SO-AI	51	1	85	8										1	0	-999999	10	392517	0	4567	397084									Exp
List1	34	2	young			1	9	AI	ORC	SO-AI	9	1	1	9										1	1	-999999	18	244519	1	1045	245564									Exp
List1	34	2	young			1	20	AI	ORC	SO-AI	11	1	12	9										1	0	-999999	15	306236	0	1053	307289									Exp
List1	34	2	young			1	22	AI	ORC	SO-AI	10	1	14	9										0	1	-999999	21	311668	0	1240	312908									Exp
List1	34	2	young			1	23	AI	ORC	SO-AI	55	1	15	7										1	1	-999999	17	314551	1	883	315434									Exp
List1	34	2	young			1	30	AI	ORC	SO-AI	12	1	22	9										1	1	-999999	20	341627	1	542	342169									Exp
List1	34	2	young			1	35	AI	ORC	SO-AI	56	1	27	7										1	0	-999999	22	358839	0	811	359650									Exp
List1	34	2	young			1	46	AI	ORC	SO-AI	51	1	38	8										1	1	-999999	14	391264	1	999	392263									Exp
List1	34	2	young			1	53	AI	ORC	SO-AI	7	1	45	9										1	0	-999999	20	420239	0	682	420921									Exp
List1	34	2	young			1	54	AI	ORC	SO-AI	8	1	46	9										1	1	-999999	18	422622	1	511	423133									Exp
List1	34	2	young			1	65	AI	ORC	SO-AI	54	1	57	7										1	0	-999999	13	460745	0	2012	462757									Exp
List1	34	2	young			1	68	AI	ORC	SO-AI	52	1	60	8										1	1	-999999	18	470326	1	1005	471331									Exp
List1	34	2	young			1	81	AI	ORC	SO-AI	53	1	73	8										1	1	-999999	28	512548	1	3959	516507									Exp
List1	35	1	young			1	19	AI	ORC	SO-AI	9	1	11	9										1	0	-999999	14	109039	0	1239	110278									Exp
List1	35	1	young			1	25	AI	ORC	SO-AI	8	1	17	9										1	1	-999999	11	133699	1	784	134483									Exp
List1	35	1	young			1	49	AI	ORC	SO-AI	55	1	41	7										0	1	-999999	12	238105	0	1069	239174									Exp
List1	35	1	young			1	55	AI	ORC	SO-AI	10	1	47	9										1	1	-999999	19	257300	1	1164	258464									Exp
List1	35	1	young			1	62	AI	ORC	SO-AI	54	1	54	7										1	1	-999999	48	288458	1	1011	289469									Exp
List1	35	1	young			1	65	AI	ORC	SO-AI	51	1	57	8										1	0	-999999	14	297889	0	1855	299744									Exp
List1	35	1	young			1	67	AI	ORC	SO-AI	56	1	59	7										1	1	-999999	13	304071	1	1295	305366									Exp
List1	35	1	young			1	79	AI	ORC	SO-AI	12	1	71	9										1	0	-999999	14	356040	0	1875	357915									Exp
List1	35	1	young			1	82	AI	ORC	SO-AI	11	1	74	9										1	1	-999999	18	370820	1	1040	371860									Exp
List1	35	1	young			1	86	AI	ORC	SO-AI	52	1	78	8										1	1	-999999	30	385816	1	749	386565									Exp
List1	35	1	young			1	89	AI	ORC	SO-AI	7	1	81	9										1	0	-999999	30	392453	0	838	393291									Exp
List1	35	1	young			1	95	AI	ORC	SO-AI	53	1	87	8										1	0	-999999	18	411442	0	1752	413194									Exp
List1	35	2	young			1	11	AI	ORC	SO-AI	7	1	3	9										1	0	-999999	26	61669	0	874	62543									Exp
List1	35	2	young			1	20	AI	ORC	SO-AI	55	1	12	7										1	1	-999999	28	100076	1	901	100977									Exp
List1	35	2	young			1	22	AI	ORC	SO-AI	10	1	14	9										0	1	-999999	21	108424	0	1275	109699									Exp
List1	35	2	young			1	27	AI	ORC	SO-AI	51	1	19	8										1	1	-999999	16	130101	1	709	130810									Exp
List1	35	2	young			1	36	AI	ORC	SO-AI	11	1	28	9										1	0	-999999	26	160993	0	1113	162106									Exp
List1	35	2	young			1	40	AI	ORC	SO-AI	53	1	32	8										1	1	-999999	25	186136	1	949	187085									Exp
List1	35	2	young			1	42	AI	ORC	SO-AI	56	1	34	7										1	0	-999999	13	194134	0	1122	195256									Exp
List1	35	2	young			1	45	AI	ORC	SO-AI	12	1	37	9										1	1	-999999	16	211513	1	748	212261									Exp
List1	35	2	young			1	50	AI	ORC	SO-AI	8	1	42	9										1	1	-999999	27	229108	1	741	229849									Exp
List1	35	2	young			1	66	AI	ORC	SO-AI	52	1	58	8										1	1	-999999	12	293325	1	1164	294489									Exp
List1	35	2	young			1	83	AI	ORC	SO-AI	54	1	75	7										1	0	-999999	14	364256	0	1055	365311									Exp
List1	35	2	young			1	93	AI	ORC	SO-AI	9	1	85	9										1	1	-999999	19	396947	1	716	397663									Exp
List1	36	1	young			1	16	AI	ORC	SO-AI	51	1	8	8										1	0	-999999	27	95856	0	1496	97352									Exp
List1	36	1	young			1	26	AI	ORC	SO-AI	11	1	18	9										1	1	-999999	17	139095	1	1069	140164									Exp
List1	36	1	young			1	34	AI	ORC	SO-AI	10	1	26	9										1	1	-999999	27	177202	1	601	177803									Exp
List1	36	1	young			1	41	AI	ORC	SO-AI	12	1	33	9										1	0	-999999	18	199746	0	814	200560									Exp
List1	36	1	young			1	48	AI	ORC	SO-AI	54	1	40	7										1	1	-999999	18	228588	1	1145	229733									Exp
List1	36	1	young			1	50	AI	ORC	SO-AI	7	1	42	9										1	0	-999999	25	233986	0	769	234755									Exp
List1	36	1	young			1	57	AI	ORC	SO-AI	53	1	49	8										1	0	-999999	18	256947	0	1008	257955									Exp
List1	36	1	young			1	76	AI	ORC	SO-AI	55	1	68	7										0	1	-999999	28	337276	0	869	338145									Exp
List1	36	1	young			1	85	AI	ORC	SO-AI	52	1	77	8										1	1	-999999	15	376949	1	894	377843									Exp
List1	36	1	young			1	87	AI	ORC	SO-AI	8	1	79	9										1	1	-999999	23	385930	1	1160	387090									Exp
List1	36	1	young			1	88	AI	ORC	SO-AI	9	1	80	9										1	0	-999999	16	389179	0	724	389903									Exp
List1	36	1	young			1	91	AI	ORC	SO-AI	56	1	83	7										1	1	-999999	14	396760	1	991	397751									Exp
List1	36	2	young			1	20	AI	ORC	SO-AI	56	1	12	7										1	0	-999999	23	94284	0	1057	95341									Exp
List1	36	2	young			1	21	AI	ORC	SO-AI	54	1	13	7										1	0	-999999	15	97067	0	1047	98114									Exp
List1	36	2	young			1	23	AI	ORC	SO-AI	53	1	15	8										1	1	-999999	21	104848	1	794	105642									Exp
List1	36	2	young			1	40	AI	ORC	SO-AI	7	1	32	9										1	0	-999999	19	175996	0	649	176645									Exp
List1	36	2	young			1	43	AI	ORC	SO-AI	12	1	35	9										1	1	-999999	20	187326	1	450	187776									Exp
List1	36	2	young			1	48	AI	ORC	SO-AI	51	1	40	8										1	1	-999999	17	204105	1	320	204425									Exp
List1	36	2	young			1	52	AI	ORC	SO-AI	10	1	44	9										0	1	-999999	10	221201	0	869	222070									Exp
List1	36	2	young			1	61	AI	ORC	SO-AI	8	1	53	9										1	1	-999999	21	250076	1	373	250449									Exp
List1	36	2	young			1	75	AI	ORC	SO-AI	52	1	67	8										0	1	-999999	23	297097	0	669	297766									Exp
List1	36	2	young			1	84	AI	ORC	SO-AI	55	1	76	7										1	1	-999999	14	338370	1	1005	339375									Exp
List1	36	2	young			1	87	AI	ORC	SO-AI	11	1	79	9										1	0	-999999	10	345968	0	2000	347968									Exp
List1	36	2	young			1	91	AI	ORC	SO-AI	9	1	83	9										1	1	-999999	18	360747	1	812	361559									Exp
List1	20	1	young			1	28	IA	ORC	SO-IA	20	1	20	9										1	1	-999999	17	128829	1	1157	129986									Exp
List1	20	1	young			1	33	IA	ORC	SO-IA	65	1	25	8										1	0	-999999	25	156805	0	2491	159296									Exp
List1	20	1	young			1	36	IA	ORC	SO-IA	66	1	28	7										1	1	-999999	27	170285	1	1032	171317									Exp
List1	20	1	young			1	38	IA	ORC	SO-IA	22	1	30	9										1	0	-999999	22	179783	0	2423	182206									Exp
List1	20	1	young			1	42	IA	ORC	SO-IA	63	1	34	8										1	1	-999999	21	199844	1	1547	201391									Exp
List1	20	1	young			1	47	IA	ORC	SO-IA	19	1	39	9										1	0	-999999	24	231802	0	1401	233203									Exp
List1	20	1	young			1	50	IA	ORC	SO-IA	24	1	42	9										1	0	-999999	26	249764	0	2359	252123									Exp
List1	20	1	young			1	54	IA	ORC	SO-IA	67	1	46	7										1	0	-999999	27	271108	0	1913	273021									Exp
List1	20	1	young			1	58	IA	ORC	SO-IA	64	1	50	8										1	0	-999999	27	289503	0	2747	292250									Exp
List1	20	1	young			1	66	IA	ORC	SO-IA	21	1	58	9										0	0	-999999	12	321612	1	769	322381									Exp
List1	20	1	young			1	87	IA	ORC	SO-IA	68	1	79	7										1	1	-999999	15	407306	1	1687	408993									Exp
List1	20	1	young			1	96	IA	ORC	SO-IA	23	1	88	9										1	0	-999999	19	442563	0	1467	444030									Exp
List1	20	2	young			1	12	IA	ORC	SO-IA	68	1	4	7										1	0	-999999	18	58551	0	1791	60342									Exp
List1	20	2	young			1	22	IA	ORC	SO-IA	19	1	14	9										1	0	-999999	19	96374	0	1773	98147									Exp
List1	20	2	young			1	23	IA	ORC	SO-IA	64	1	15	8										1	0	-999999	23	102139	0	1827	103966									Exp
List1	20	2	young			1	31	IA	ORC	SO-IA	65	1	23	8										1	1	-999999	11	130015	1	1321	131336									Exp
List1	20	2	young			1	36	IA	ORC	SO-IA	66	1	28	7										1	0	-999999	20	148294	0	2162	150456									Exp
List1	20	2	young			1	38	IA	ORC	SO-IA	21	1	30	9										1	1	-999999	16	160657	1	2182	162839									Exp
List1	20	2	young			1	39	IA	ORC	SO-IA	24	1	31	9										1	1	-999999	15	166839	1	3909	170748									Exp
List1	20	2	young			1	44	IA	ORC	SO-IA	20	1	36	9										0	1	-999999	26	185384	0	2013	187397									Exp
List1	20	2	young			1	49	IA	ORC	SO-IA	67	1	41	7										1	1	-999999	16	211077	1	3279	214356									Exp
List1	20	2	young			1	68	IA	ORC	SO-IA	23	1	60	9										1	0	-999999	18	312150	0	3123	315273									Exp
List1	20	2	young			1	90	IA	ORC	SO-IA	63	1	82	8										1	1	-999999	13	398561	1	876	399437									Exp
List1	20	2	young			1	93	IA	ORC	SO-IA	22	1	85	9										1	0	-999999	12	418872	0	2311	421183									Exp
List1	21	1	young			1	25	IA	ORC	SO-IA	63	1	17	8										1	1	-999999	23	105294	1	1266	106560									Exp
List1	21	1	young			1	29	IA	ORC	SO-IA	67	1	21	7										1	0	-999999	12	118873	0	1713	120586									Exp
List1	21	1	young			1	35	IA	ORC	SO-IA	22	1	27	9										1	0	-999999	10	141834	0	1411	143245									Exp
List1	21	1	young			1	47	IA	ORC	SO-IA	24	1	39	9										1	0	-999999	23	183973	0	1360	185333									Exp
List1	21	1	young			1	48	IA	ORC	SO-IA	21	1	40	9										1	0	-999999	14	188705	0	1162	189867									Exp
List1	21	1	young			1	51	IA	ORC	SO-IA	20	1	43	9										1	1	-999999	12	200802	1	1134	201936									Exp
List1	21	1	young			1	52	IA	ORC	SO-IA	68	1	44	7										1	1	-999999	20	205534	1	1400	206934									Exp
List1	21	1	young			1	64	IA	ORC	SO-IA	23	1	56	9										1	0	-999999	25	254871	0	2254	257125									Exp
List1	21	1	young			1	77	IA	ORC	SO-IA	65	1	69	8										1	0	-999999	14	307307	0	1773	309080									Exp
List1	21	1	young			1	90	IA	ORC	SO-IA	19	1	82	9										1	0	-999999	19	363842	0	1953	365795									Exp
List1	21	1	young			1	92	IA	ORC	SO-IA	64	1	84	8										0	0	-999999	19	372306	1	3192	375498									Exp
List1	21	1	young			1	95	IA	ORC	SO-IA	66	1	87	7										1	1	-999999	24	384170	1	1214	385384									Exp
List1	21	2	young			1	15	IA	ORC	SO-IA	67	1	7	7										1	1	-999999	16	62626	1	1788	64414									Exp
List1	21	2	young			1	17	IA	ORC	SO-IA	65	1	9	8										1	1	-999999	13	70907	1	1769	72676									Exp
List1	21	2	young			1	25	IA	ORC	SO-IA	21	1	17	9										1	1	-999999	17	109181	1	1465	110646									Exp
List1	21	2	young			1	27	IA	ORC	SO-IA	22	1	19	9										1	0	-999999	25	115829	0	1113	116942									Exp
List1	21	2	young			1	28	IA	ORC	SO-IA	66	1	20	7										1	0	-999999	22	120861	0	3228	124089									Exp
List1	21	2	young			1	40	IA	ORC	SO-IA	20	1	32	9										1	1	-999999	21	169565	1	724	170289									Exp
List1	21	2	young			1	44	IA	ORC	SO-IA	68	1	36	7										1	0	-999999	21	179662	0	1764	181426									Exp
List1	21	2	young			1	76	IA	ORC	SO-IA	19	1	68	9										1	0	-999999	12	298031	0	1065	299096									Exp
List1	21	2	young			1	79	IA	ORC	SO-IA	23	1	71	9										1	0	-999999	22	312777	0	983	313760									Exp
List1	21	2	young			1	80	IA	ORC	SO-IA	64	1	72	8										1	0	-999999	25	316909	0	1959	318868									Exp
List1	21	2	young			1	94	IA	ORC	SO-IA	24	1	86	9										1	1	-999999	13	374377	1	1554	375931									Exp
List1	21	2	young			1	95	IA	ORC	SO-IA	63	1	87	8										1	1	-999999	20	379126	1	2023	381149									Exp
List1	3	1	young			1	23	IA	ORC	SO-IA	64	1	15	8										1	0	-999999	23	129929	0	3270	133199									Exp
List1	3	1	young			1	28	IA	ORC	SO-IA	21	1	20	9										1	0	-999999	13	150890	0	1871	152761									Exp
List1	3	1	young			1	37	IA	ORC	SO-IA	65	1	29	8										1	0	-999999	24	191912	0	1281	193193									Exp
List1	3	1	young			1	52	IA	ORC	SO-IA	22	1	44	9										1	0	-999999	11	268425	0	3627	272052									Exp
List1	3	1	young			1	56	IA	ORC	SO-IA	63	1	48	8										1	1	-999999	26	288103	1	2171	290274									Exp
List1	3	1	young			1	59	IA	ORC	SO-IA	19	1	51	9										1	0	-999999	21	303266	0	1908	305174									Exp
List1	3	1	young			1	64	IA	ORC	SO-IA	20	1	56	9										1	1	-999999	18	342389	1	1885	344274									Exp
List1	3	1	young			1	75	IA	ORC	SO-IA	68	1	67	7										1	1	-999999	21	399257	1	1706	400963									Exp
List1	3	1	young			1	81	IA	ORC	SO-IA	67	1	73	7										0	0	-999999	23	432182	1	2856	435038									Exp
List1	3	1	young			1	84	IA	ORC	SO-IA	23	1	76	9										1	0	-999999	13	453310	0	2303	455613									Exp
List1	3	1	young			1	90	IA	ORC	SO-IA	24	1	82	9										1	0	-999999	19	474204	0	1394	475598									Exp
List1	3	1	young			1	96	IA	ORC	SO-IA	66	1	88	7										1	1	-999999	17	513194	1	1496	514690									Exp
List1	3	2	young			1	12	IA	ORC	SO-IA	64	1	4	8										1	0	-999999	13	58160	0	2552	60712									Exp
List1	3	2	young			1	13	IA	ORC	SO-IA	19	1	5	9										1	0	-999999	27	63742	0	4447	68189									Exp
List1	3	2	young			1	21	IA	ORC	SO-IA	24	1	13	9										1	1	-999999	17	112579	1	5086	117665									Exp
List1	3	2	young			1	27	IA	ORC	SO-IA	65	1	19	8										1	1	-999999	27	152502	1	4215	156717									Exp
List1	3	2	young			1	33	IA	ORC	SO-IA	67	1	25	7										1	1	-999999	23	179995	1	2295	182290									Exp
List1	3	2	young			1	34	IA	ORC	SO-IA	21	1	26	9										0	1	-999999	25	186693	0	2901	189594									Exp
List1	3	2	young			1	37	IA	ORC	SO-IA	63	1	29	8										1	1	-999999	20	217318	1	1563	218881									Exp
List1	3	2	young			1	44	IA	ORC	SO-IA	66	1	36	7										1	0	-999999	15	245377	0	2225	247602									Exp
List1	3	2	young			1	59	IA	ORC	SO-IA	22	1	51	9										1	0	-999999	14	308510	0	1612	310122									Exp
List1	3	2	young			1	63	IA	ORC	SO-IA	68	1	55	7										1	0	-999999	20	322540	0	1912	324452									Exp
List1	3	2	young			1	69	IA	ORC	SO-IA	20	1	61	9										1	1	-999999	27	340369	1	1850	342219									Exp
List1	3	2	young			1	71	IA	ORC	SO-IA	23	1	63	9										1	0	-999999	27	351734	0	1937	353671									Exp
List1	4	1	young			1	18	IA	ORC	SO-IA	22	1	10	9										1	0	-999999	15	133931	0	2836	136767									Exp
List1	4	1	young			1	21	IA	ORC	SO-IA	23	1	13	9										1	0	-999999	12	144900	0	869	145769									Exp
List1	4	1	young			1	33	IA	ORC	SO-IA	68	1	25	7										1	1	-999999	21	181558	1	1879	183437									Exp
List1	4	1	young			1	35	IA	ORC	SO-IA	20	1	27	9										1	1	-999999	15	189526	1	957	190483									Exp
List1	4	1	young			1	36	IA	ORC	SO-IA	67	1	28	7										1	0	-999999	15	192493	0	1775	194268									Exp
List1	4	1	young			1	47	IA	ORC	SO-IA	64	1	39	8										1	0	-999999	21	239603	0	1023	240626									Exp
List1	4	1	young			1	51	IA	ORC	SO-IA	63	1	43	8										1	1	-999999	11	250655	1	2071	252726									Exp
List1	4	1	young			1	63	IA	ORC	SO-IA	66	1	55	7										1	1	-999999	16	296931	1	905	297836									Exp
List1	4	1	young			1	70	IA	ORC	SO-IA	19	1	62	9										1	0	-999999	18	317652	0	1015	318667									Exp
List1	4	1	young			1	74	IA	ORC	SO-IA	21	1	66	9										1	0	-999999	26	332105	0	865	332970									Exp
List1	4	1	young			1	89	IA	ORC	SO-IA	65	1	81	8										1	0	-999999	26	380949	0	1078	382027									Exp
List1	4	1	young			1	93	IA	ORC	SO-IA	24	1	85	9										1	0	-999999	24	399753	0	1233	400986									Exp
List1	4	2	young			1	20	IA	ORC	SO-IA	21	1	12	9										1	1	-999999	17	98494	1	3881	102375									Exp
List1	4	2	young			1	34	IA	ORC	SO-IA	67	1	26	7										1	1	-999999	20	142236	1	741	142977									Exp
List1	4	2	young			1	35	IA	ORC	SO-IA	22	1	27	9										0	0	-999999	17	144753	1	684	145437									Exp
List1	4	2	young			1	48	IA	ORC	SO-IA	66	1	40	7										0	0	-999999	11	186328	1	3366	189694									Exp
List1	4	2	young			1	49	IA	ORC	SO-IA	63	1	41	8										1	1	-999999	20	193280	1	1427	194707									Exp
List1	4	2	young			1	50	IA	ORC	SO-IA	64	1	42	8										1	0	-999999	15	196297	0	1634	197931									Exp
List1	4	2	young			1	51	IA	ORC	SO-IA	24	1	43	9										1	1	-999999	15	203232	1	4126	207358									Exp
List1	4	2	young			1	53	IA	ORC	SO-IA	23	1	45	9										1	0	-999999	24	214684	0	2041	216725									Exp
List1	4	2	young			1	79	IA	ORC	SO-IA	65	1	71	8										1	1	-999999	19	292934	1	1632	294566									Exp
List1	4	2	young			1	86	IA	ORC	SO-IA	19	1	78	9										0	0	-999999	19	310354	1	2878	313232									Exp
List1	4	2	young			1	88	IA	ORC	SO-IA	68	1	80	7										1	0	-999999	24	317622	0	1195	318817									Exp
List1	4	2	young			1	94	IA	ORC	SO-IA	20	1	86	9										1	1	-999999	25	340010	1	1191	341201									Exp
List1	5	1	young			1	12	IA	ORC	SO-IA	19	1	4	9										1	0	-999999	20	125356	0	1864	127220									Exp
List1	5	1	young			1	20	IA	ORC	SO-IA	66	1	12	7										1	1	-999999	14	157747	1	1108	158855									Exp
List1	5	1	young			1	24	IA	ORC	SO-IA	65	1	16	8										1	0	-999999	12	177309	0	1753	179062									Exp
List1	5	1	young			1	29	IA	ORC	SO-IA	68	1	21	7										1	1	-999999	19	197853	1	2335	200188									Exp
List1	5	1	young			1	34	IA	ORC	SO-IA	20	1	26	9										1	1	-999999	20	217548	1	929	218477									Exp
List1	5	1	young			1	44	IA	ORC	SO-IA	23	1	36	9										1	0	-999999	11	260887	0	1283	262170									Exp
List1	5	1	young			1	55	IA	ORC	SO-IA	67	1	47	7										1	0	-999999	18	322537	0	1059	323596									Exp
List1	5	1	young			1	59	IA	ORC	SO-IA	24	1	51	9										1	0	-999999	21	348147	0	1693	349840									Exp
List1	5	1	young			1	82	IA	ORC	SO-IA	63	1	74	8										1	1	-999999	7	452619	1	1182	453801									Exp
List1	5	1	young			1	86	IA	ORC	SO-IA	21	1	78	9										1	0	-999999	10	468549	0	1279	469828									Exp
List1	5	1	young			1	89	IA	ORC	SO-IA	22	1	81	9										1	0	-999999	5	483478	0	2106	485584									Exp
List1	5	1	young			1	96	IA	ORC	SO-IA	64	1	88	8										1	0	-999999	9	511071	0	889	511960									Exp
List1	5	2	young			1	9	IA	ORC	SO-IA	67	1	1	7										1	1	-999999	21	65583	1	887	66470									Exp
List1	5	2	young			1	13	IA	ORC	SO-IA	19	1	5	9										1	0	-999999	10	78363	0	999	79362									Exp
List1	5	2	young			1	15	IA	ORC	SO-IA	68	1	7	7										1	0	-999999	17	84312	0	674	84986									Exp
List1	5	2	young			1	44	IA	ORC	SO-IA	21	1	36	9										1	1	-999999	17	203847	1	1016	204863									Exp
List1	5	2	young			1	46	IA	ORC	SO-IA	65	1	38	8										1	1	-999999	8	216310	1	926	217236									Exp
List1	5	2	young			1	49	IA	ORC	SO-IA	23	1	41	9										1	0	-999999	5	227691	0	1060	228751									Exp
List1	5	2	young			1	60	IA	ORC	SO-IA	63	1	52	8										1	1	-999999	9	282593	1	3912	286505									Exp
List1	5	2	young			1	69	IA	ORC	SO-IA	64	1	61	8										1	0	-999999	17	333263	0	3255	336518									Exp
List1	5	2	young			1	72	IA	ORC	SO-IA	24	1	64	9										0	1	-999999	7	361072	0	1379	362451									Exp
List1	5	2	young			1	78	IA	ORC	SO-IA	20	1	70	9										0	1	-999999	7	390664	0	1294	391958									Exp
List1	5	2	young			1	86	IA	ORC	SO-IA	66	1	78	7										1	0	-999999	16	432870	0	1860	434730									Exp
List1	5	2	young			1	89	IA	ORC	SO-IA	22	1	81	9										1	0	-999999	12	444467	0	1370	445837									Exp
List1	6	1	young			1	11	IA	ORC	SO-IA	20	1	3	9										1	1	-999999	13	161294	1	965	162259									Exp
List1	6	1	young			1	17	IA	ORC	SO-IA	64	1	9	8										1	0	-999999	12	188537	0	1475	190012									Exp
List1	6	1	young			1	22	IA	ORC	SO-IA	65	1	14	8										1	0	-999999	13	206866	0	1181	208047									Exp
List1	6	1	young			1	25	IA	ORC	SO-IA	24	1	17	9										1	0	-999999	9	217363	0	1472	218835									Exp
List1	6	1	young			1	27	IA	ORC	SO-IA	21	1	19	9										1	0	-999999	20	224344	0	1129	225473									Exp
List1	6	1	young			1	28	IA	ORC	SO-IA	63	1	20	8										1	1	-999999	18	229643	1	3556	233199									Exp
List1	6	1	young			1	31	IA	ORC	SO-IA	67	1	23	7										1	0	-999999	20	244772	0	1582	246354									Exp
List1	6	1	young			1	42	IA	ORC	SO-IA	22	1	34	9										1	0	-999999	9	296775	0	1831	298606									Exp
List1	6	1	young			1	48	IA	ORC	SO-IA	68	1	40	7										1	1	-999999	21	320552	1	1166	321718									Exp
List1	6	1	young			1	75	IA	ORC	SO-IA	23	1	67	9										1	0	-999999	15	422459	0	1018	423477									Exp
List1	6	1	young			1	77	IA	ORC	SO-IA	19	1	69	9										1	0	-999999	5	428341	0	1708	430049									Exp
List1	6	1	young			1	91	IA	ORC	SO-IA	66	1	83	7										1	1	-999999	12	472279	1	1010	473289									Exp
List1	6	2	young			1	18	IA	ORC	SO-IA	19	1	10	9										1	0	-999999	17	85033	0	908	85941									Exp
List1	6	2	young			1	21	IA	ORC	SO-IA	66	1	13	7										1	0	-999999	8	94097	0	1308	95405									Exp
List1	6	2	young			1	24	IA	ORC	SO-IA	68	1	16	7										1	0	-999999	19	102495	0	1001	103496									Exp
List1	6	2	young			1	27	IA	ORC	SO-IA	23	1	19	9										1	0	-999999	10	111059	0	1678	112737									Exp
List1	6	2	young			1	36	IA	ORC	SO-IA	24	1	28	9										1	1	-999999	19	144284	1	860	145144									Exp
List1	6	2	young			1	57	IA	ORC	SO-IA	21	1	49	9										1	1	-999999	17	209716	1	800	210516									Exp
List1	6	2	young			1	64	IA	ORC	SO-IA	63	1	56	8										1	1	-999999	16	233344	1	1638	234982									Exp
List1	6	2	young			1	66	IA	ORC	SO-IA	67	1	58	7										1	1	-999999	19	242458	1	1166	243624									Exp
List1	6	2	young			1	71	IA	ORC	SO-IA	20	1	63	9										1	1	-999999	12	260253	1	1059	261312									Exp
List1	6	2	young			1	80	IA	ORC	SO-IA	22	1	72	9										1	0	-999999	16	293328	0	1147	294475									Exp
List1	6	2	young			1	83	IA	ORC	SO-IA	65	1	75	8										1	1	-999999	12	301992	1	1155	303147									Exp
List1	6	2	young			1	92	IA	ORC	SO-IA	64	1	84	8										1	0	-999999	19	329485	0	2515	332000									Exp
List1	7	1	young			1	13	IA	ORC	SO-IA	22	1	5	9										1	0	-999999	24	152946	0	1504	154450									Exp
List1	7	1	young			1	18	IA	ORC	SO-IA	19	1	10	9										1	0	-999999	14	177468	0	2157	179625									Exp
List1	7	1	young			1	39	IA	ORC	SO-IA	21	1	31	9										1	0	-999999	18	272537	0	1763	274300									Exp
List1	7	1	young			1	46	IA	ORC	SO-IA	65	1	38	8										1	0	-999999	12	300793	0	1204	301997									Exp
List1	7	1	young			1	57	IA	ORC	SO-IA	23	1	49	9										1	0	-999999	11	342135	0	1204	343339									Exp
List1	7	1	young			1	65	IA	ORC	SO-IA	67	1	57	7										1	0	-999999	20	373225	0	1692	374917									Exp
List1	7	1	young			1	66	IA	ORC	SO-IA	24	1	58	9										1	0	-999999	11	377376	0	1982	379358									Exp
List1	7	1	young			1	67	IA	ORC	SO-IA	66	1	59	7										1	1	-999999	19	381827	1	1035	382862									Exp
List1	7	1	young			1	80	IA	ORC	SO-IA	63	1	72	8										1	1	-999999	27	433254	1	1399	434653									Exp
List1	7	1	young			1	83	IA	ORC	SO-IA	68	1	75	7										1	1	-999999	15	445490	1	1592	447082									Exp
List1	7	1	young			1	88	IA	ORC	SO-IA	20	1	80	9										1	1	-999999	12	461760	1	868	462628									Exp
List1	7	1	young			1	89	IA	ORC	SO-IA	64	1	81	8										1	0	-999999	18	465727	0	1857	467584									Exp
List1	7	2	young			1	10	IA	ORC	SO-IA	20	1	2	9										1	1	-999999	23	78711	1	1518	80229									Exp
List1	7	2	young			1	19	IA	ORC	SO-IA	66	1	11	7										1	0	-999999	16	119236	0	1676	120912									Exp
List1	7	2	young			1	23	IA	ORC	SO-IA	22	1	15	9										1	0	-999999	24	135656	0	1082	136738									Exp
List1	7	2	young			1	36	IA	ORC	SO-IA	65	1	28	8										1	1	-999999	11	195635	1	3019	198654									Exp
List1	7	2	young			1	42	IA	ORC	SO-IA	67	1	34	7										1	1	-999999	11	220607	1	1401	222008									Exp
List1	7	2	young			1	62	IA	ORC	SO-IA	68	1	54	7										1	0	-999999	16	295872	0	832	296704									Exp
List1	7	2	young			1	64	IA	ORC	SO-IA	63	1	56	8										1	1	-999999	13	303340	1	1507	304847									Exp
List1	7	2	young			1	69	IA	ORC	SO-IA	64	1	61	8										1	0	-999999	10	321361	0	2524	323885									Exp
List1	7	2	young			1	80	IA	ORC	SO-IA	23	1	72	9										1	0	-999999	13	366103	0	1211	367314									Exp
List1	7	2	young			1	89	IA	ORC	SO-IA	21	1	81	9										1	1	-999999	9	389541	1	1393	390934									Exp
List1	7	2	young			1	94	IA	ORC	SO-IA	19	1	86	9										1	0	-999999	20	411962	0	3541	415503									Exp
List1	7	2	young			1	96	IA	ORC	SO-IA	24	1	88	9										1	1	-999999	14	425565	1	1245	426810									Exp
List1	8	1	young			1	31	IA	ORC	SO-IA	64	1	23	8										1	0	-999999	25	218670	0	1681	220351									Exp
List1	8	1	young			1	34	IA	ORC	SO-IA	67	1	26	7										1	0	-999999	14	233340	0	762	234102									Exp
List1	8	1	young			1	37	IA	ORC	SO-IA	23	1	29	9										1	0	-999999	19	243525	0	1533	245058									Exp
List1	8	1	young			1	50	IA	ORC	SO-IA	24	1	42	9										0	0	-999999	18	294102	1	993	295095									Exp
List1	8	1	young			1	57	IA	ORC	SO-IA	19	1	49	9										1	0	-999999	24	320057	0	2211	322268									Exp
List1	8	1	young			1	58	IA	ORC	SO-IA	21	1	50	9										1	0	-999999	23	324358	0	987	325345									Exp
List1	8	1	young			1	70	IA	ORC	SO-IA	68	1	62	7										0	1	-999999	18	359765	0	668	360433									Exp
List1	8	1	young			1	72	IA	ORC	SO-IA	20	1	64	9										1	1	-999999	18	365500	1	935	366435									Exp
List1	8	1	young			1	78	IA	ORC	SO-IA	63	1	70	8										1	1	-999999	24	388021	1	1049	389070									Exp
List1	8	1	young			1	90	IA	ORC	SO-IA	66	1	82	7										1	1	-999999	15	431180	1	1111	432291									Exp
List1	8	1	young			1	92	IA	ORC	SO-IA	22	1	84	9										1	0	-999999	26	436948	0	1541	438489									Exp
List1	8	1	young			1	93	IA	ORC	SO-IA	65	1	85	8										0	0	-999999	21	440215	1	1922	442137									Exp
List1	8	2	young			1	15	IA	ORC	SO-IA	23	1	7	9										1	0	-999999	13	84414	0	973	85387									Exp
List1	8	2	young			1	17	IA	ORC	SO-IA	64	1	9	8										1	0	-999999	12	90732	0	1286	92018									Exp
List1	8	2	young			1	18	IA	ORC	SO-IA	67	1	10	7										1	1	-999999	14	93916	1	859	94775									Exp
List1	8	2	young			1	23	IA	ORC	SO-IA	20	1	15	9										1	1	-999999	9	114253	1	815	115068									Exp
List1	8	2	young			1	38	IA	ORC	SO-IA	63	1	30	8										1	1	-999999	25	163414	1	1090	164504									Exp
List1	8	2	young			1	46	IA	ORC	SO-IA	68	1	38	7										1	0	-999999	26	194437	0	814	195251									Exp
List1	8	2	young			1	58	IA	ORC	SO-IA	19	1	50	9										0	0	-999999	16	229194	1	3322	232516									Exp
List1	8	2	young			1	59	IA	ORC	SO-IA	65	1	51	8										1	1	-999999	24	235362	1	909	236271									Exp
List1	8	2	young			1	63	IA	ORC	SO-IA	66	1	55	7										1	0	-999999	15	245947	0	2450	248397									Exp
List1	8	2	young			1	67	IA	ORC	SO-IA	24	1	59	9										1	1	-999999	18	261367	1	2610	263977									Exp
List1	8	2	young			1	77	IA	ORC	SO-IA	21	1	69	9										1	1	-999999	16	298074	1	1791	299865									Exp
List1	8	2	young			1	96	IA	ORC	SO-IA	22	1	88	9										0	0	-999999	21	363671	1	1455	365126									Exp
List1	9	1	young			1	18	IA	ORC	SO-IA	65	1	2	8										1	0	-999999	8	178682	0	3310	181992									Exp
List1	9	1	young			1	24	IA	ORC	SO-IA	24	1	8	9										0	0	-999999	25	216222	1	1366	217588									Exp
List1	9	1	young			1	26	IA	ORC	SO-IA	64	1	10	8										1	0	-999999	6	227602	0	5759	233361									Exp
List1	9	1	young			1	31	IA	ORC	SO-IA	68	1	15	7										1	1	-999999	20	255045	1	2508	257553									Exp
List1	9	1	young			1	32	IA	ORC	SO-IA	20	1	16	9										1	1	-999999	15	259660	1	1171	260831									Exp
List1	9	1	young			1	34	IA	ORC	SO-IA	21	1	18	9										1	0	-999999	17	270557	0	4921	275478									Exp
List1	9	1	young			1	38	IA	ORC	SO-IA	63	1	22	8										1	1	-999999	14	300033	1	4785	304818									Exp
List1	9	1	young			1	51	IA	ORC	SO-IA	66	1	35	7										1	1	-999999	8	387143	1	1231	388374									Exp
List1	9	1	young			1	72	IA	ORC	SO-IA	19	1	56	9										1	0	-999999	23	486583	0	1706	488289									Exp
List1	9	1	young			1	77	IA	ORC	SO-IA	23	1	61	9										0	0	-999999	17	513043	1	1775	514818									Exp
List1	9	1	young			1	80	IA	ORC	SO-IA	67	1	64	7										1	0	-999999	13	525789	0	3295	529084									Exp
List1	9	1	young			1	97	IA	ORC	SO-IA	22	1	81	9										1	0	-999999	7	606551	0	2244	608795									Exp
List1	9	2	young			1	16	IA	ORC	SO-IA	64	1	8	8										1	0	-999999	1	189434	0	2799	192233									Exp
List1	9	2	young			1	18	IA	ORC	SO-IA	68	1	10	7										0	0	-999999	2	198370	1	2934	201304									Exp
List1	9	2	young			1	19	IA	ORC	SO-IA	66	1	11	7										0	0	-999999	1	204385	1	2519	206904									Exp
List1	9	2	young			1	34	IA	ORC	SO-IA	20	1	26	9										1	1	-999999	2	278175	1	4126	282301									Exp
List1	9	2	young			1	39	IA	ORC	SO-IA	19	1	31	9										1	0	-999999	1	316405	0	5087	321492									Exp
List1	9	2	young			1	47	IA	ORC	SO-IA	23	1	39	9										0	0	-999999	1	351060	1	2238	353298									Exp
List1	9	2	young			1	54	IA	ORC	SO-IA	21	1	46	9										0	1	-999999	1	392330	0	1671	394001									Exp
List1	9	2	young			1	58	IA	ORC	SO-IA	63	1	50	8										1	1	-999999	2	409602	1	1398	411000									Exp
List1	9	2	young			1	66	IA	ORC	SO-IA	22	1	58	9										1	0	-999999	2	442697	0	2638	445335									Exp
List1	9	2	young			1	80	IA	ORC	SO-IA	24	1	72	9										0	1	-999999	1	504382	0	1487	505869									Exp
List1	9	2	young			1	91	IA	ORC	SO-IA	65	1	83	8										1	1	-999999	2	567028	1	2078	569106									Exp
List1	9	2	young			1	92	IA	ORC	SO-IA	67	1	84	7										1	1	-999999	2	571764	1	1918	573682									Exp
List1	10	1	young			1	16	IA	ORC	SO-IA	19	1	8	9										1	0	-999999	20	154202	0	2758	156960									Exp
List1	10	1	young			1	20	IA	ORC	SO-IA	68	1	12	7										1	1	-999999	11	174630	1	1757	176387									Exp
List1	10	1	young			1	21	IA	ORC	SO-IA	66	1	13	7										1	1	-999999	11	179596	1	839	180435									Exp
List1	10	1	young			1	35	IA	ORC	SO-IA	64	1	27	8										1	0	-999999	15	251294	0	3071	254365									Exp
List1	10	1	young			1	41	IA	ORC	SO-IA	65	1	33	8										1	0	-999999	20	290467	0	2925	293392									Exp
List1	10	1	young			1	44	IA	ORC	SO-IA	20	1	36	9										1	1	-999999	17	306846	1	660	307506									Exp
List1	10	1	young			1	50	IA	ORC	SO-IA	63	1	42	8										1	1	-999999	16	333255	1	3256	336511									Exp
List1	10	1	young			1	53	IA	ORC	SO-IA	21	1	45	9										1	0	-999999	6	350684	0	2766	353450									Exp
List1	10	1	young			1	59	IA	ORC	SO-IA	22	1	51	9										1	0	-999999	23	384192	0	4076	388268									Exp
List1	10	1	young			1	70	IA	ORC	SO-IA	24	1	62	9										1	0	-999999	14	433796	0	2374	436170									Exp
List1	10	1	young			1	75	IA	ORC	SO-IA	67	1	67	7										1	0	-999999	17	462571	0	1341	463912									Exp
List1	10	1	young			1	93	IA	ORC	SO-IA	23	1	85	9										1	0	-999999	9	540001	0	4552	544553									Exp
List1	10	2	young			1	13	IA	ORC	SO-IA	65	1	5	8										1	1	-999999	1	91262	1	1695	92957									Exp
List1	10	2	young			1	17	IA	ORC	SO-IA	22	1	9	9										1	0	-999999	2	112709	0	1486	114195									Exp
List1	10	2	young			1	21	IA	ORC	SO-IA	66	1	13	7										1	0	-999999	1	130075	0	1799	131874									Exp
List1	10	2	young			1	27	IA	ORC	SO-IA	19	1	19	9										1	0	-999999	1	160609	0	1327	161936									Exp
List1	10	2	young			1	33	IA	ORC	SO-IA	20	1	25	9										1	1	-999999	1	183735	1	743	184478									Exp
List1	10	2	young			1	41	IA	ORC	SO-IA	63	1	33	8										1	1	-999999	1	226620	1	1191	227811									Exp
List1	10	2	young			1	43	IA	ORC	SO-IA	24	1	35	9										1	1	-999999	2	232732	1	1302	234034									Exp
List1	10	2	young			1	70	IA	ORC	SO-IA	23	1	62	9										1	0	-999999	1	349627	0	1351	350978									Exp
List1	10	2	young			1	73	IA	ORC	SO-IA	68	1	65	7										1	0	-999999	1	362642	0	1575	364217									Exp
List1	10	2	young			1	79	IA	ORC	SO-IA	21	1	71	9										1	1	-999999	2	383105	1	1110	384215									Exp
List1	10	2	young			1	81	IA	ORC	SO-IA	67	1	73	7										1	1	-999999	1	391528	1	1287	392815									Exp
List1	10	2	young			1	91	IA	ORC	SO-IA	64	1	83	8										1	0	-999999	2	439485	0	1206	440691									Exp
List1	11	1	young			1	15	IA	ORC	SO-IA	23	1	7	9										1	0	-999999	2	107984	0	1646	109630									Exp
List1	11	1	young			1	21	IA	ORC	SO-IA	19	1	13	9										1	0	-999999	1	130670	0	1166	131836									Exp
List1	11	1	young			1	22	IA	ORC	SO-IA	68	1	14	7										1	1	-999999	2	134350	1	3190	137540									Exp
List1	11	1	young			1	23	IA	ORC	SO-IA	64	1	15	8										1	0	-999999	2	140326	0	1446	141772									Exp
List1	11	1	young			1	25	IA	ORC	SO-IA	20	1	17	9										1	1	-999999	1	149948	1	6383	156331									Exp
List1	11	1	young			1	36	IA	ORC	SO-IA	65	1	28	8										1	0	-999999	2	186970	0	3166	190136									Exp
List1	11	1	young			1	58	IA	ORC	SO-IA	24	1	50	9										0	0	-999999	2	257733	1	1398	259131									Exp
List1	11	1	young			1	61	IA	ORC	SO-IA	22	1	53	9										1	0	-999999	1	265740	0	1494	267234									Exp
List1	11	1	young			1	67	IA	ORC	SO-IA	63	1	59	8										0	1	-999999	1	290882	0	1967	292849									Exp
List1	11	1	young			1	78	IA	ORC	SO-IA	66	1	70	7										1	1	-999999	1	320480	1	1534	322014									Exp
List1	11	1	young			1	79	IA	ORC	SO-IA	67	1	71	7										1	0	-999999	1	323775	0	935	324710									Exp
List1	11	1	young			1	94	IA	ORC	SO-IA	21	1	86	9										1	0	-999999	1	360469	0	943	361412									Exp
List1	11	2	young			1	15	IA	ORC	SO-IA	24	1	7	9										1	1	-999999	1	71941	1	1047	72988									Exp
List1	11	2	young			1	16	IA	ORC	SO-IA	21	1	8	9										1	1	-999999	1	74589	1	839	75428									Exp
List1	11	2	young			1	19	IA	ORC	SO-IA	20	1	11	9										1	1	-999999	1	87188	1	5583	92771									Exp
List1	11	2	young			1	34	IA	ORC	SO-IA	68	1	26	7										1	0	-999999	2	151848	0	2054	153902									Exp
List1	11	2	young			1	54	IA	ORC	SO-IA	64	1	46	8										1	0	-999999	1	222402	0	1231	223633									Exp
List1	11	2	young			1	60	IA	ORC	SO-IA	19	1	52	9										1	0	-999999	1	242633	0	1407	244040									Exp
List1	11	2	young			1	72	IA	ORC	SO-IA	23	1	64	9										1	0	-999999	1	279230	0	2223	281453									Exp
List1	11	2	young			1	74	IA	ORC	SO-IA	22	1	66	9										1	0	-999999	2	286974	0	1302	288276									Exp
List1	11	2	young			1	87	IA	ORC	SO-IA	63	1	79	8										0	1	-999999	1	323987	0	1031	325018									Exp
List1	11	2	young			1	88	IA	ORC	SO-IA	67	1	80	7										1	1	-999999	2	328339	1	1126	329465									Exp
List1	11	2	young			1	90	IA	ORC	SO-IA	65	1	82	8										1	1	-999999	1	335082	1	1183	336265									Exp
List1	11	2	young			1	91	IA	ORC	SO-IA	66	1	83	7										1	0	-999999	1	338186	0	1063	339249									Exp
List1	12	1	young			1	27	IA	ORC	SO-IA	20	1	19	9										1	1	-999999	23	808328	1	1022	809350									Exp
List1	12	1	young			1	32	IA	ORC	SO-IA	66	1	24	7										1	1	-999999	13	835900	1	1112	837012									Exp
List1	12	1	young			1	54	IA	ORC	SO-IA	23	1	46	9										1	0	-999999	23	929803	0	2632	932435									Exp
List1	12	1	young			1	55	IA	ORC	SO-IA	68	1	47	7										1	1	-999999	21	939771	1	4416	944187									Exp
List1	12	1	young			1	61	IA	ORC	SO-IA	21	1	53	9										1	0	-999999	19	971194	0	1152	972346									Exp
List1	12	1	young			1	64	IA	ORC	SO-IA	24	1	56	9										1	0	-999999	24	990998	0	2147	993145									Exp
List1	12	1	young			1	66	IA	ORC	SO-IA	67	1	58	7										1	0	-999999	11	1002951	0	1556	1004507									Exp
List1	12	1	young			1	71	IA	ORC	SO-IA	64	1	63	8										1	0	-999999	14	1039525	0	977	1040502									Exp
List1	12	1	young			1	77	IA	ORC	SO-IA	19	1	69	9										1	0	-999999	14	1070481	0	2291	1072772									Exp
List1	12	1	young			1	78	IA	ORC	SO-IA	63	1	70	8										1	1	-999999	20	1075049	1	1541	1076590									Exp
List1	12	1	young			1	80	IA	ORC	SO-IA	65	1	72	8										0	0	-999999	26	1083684	1	6690	1090374									Exp
List1	12	1	young			1	84	IA	ORC	SO-IA	22	1	76	9										1	0	-999999	19	1105672	0	1003	1106675									Exp
List1	12	2	young			1	21	IA	ORC	SO-IA	63	1	13	8										1	1	-999999	13	108442	1	671	109113									Exp
List1	12	2	young			1	23	IA	ORC	SO-IA	21	1	15	9										1	1	-999999	26	113693	1	1192	114885									Exp
List1	12	2	young			1	26	IA	ORC	SO-IA	24	1	18	9										1	1	-999999	25	125328	1	2183	127511									Exp
List1	12	2	young			1	32	IA	ORC	SO-IA	66	1	24	7										1	0	-999999	18	147483	0	2798	150281									Exp
List1	12	2	young			1	42	IA	ORC	SO-IA	22	1	34	9										1	0	-999999	25	186491	0	1123	187614									Exp
List1	12	2	young			1	52	IA	ORC	SO-IA	68	1	44	7										0	0	-999999	21	218564	1	1853	220417									Exp
List1	12	2	young			1	54	IA	ORC	SO-IA	65	1	46	8										1	1	-999999	14	226366	1	1399	227765									Exp
List1	12	2	young			1	66	IA	ORC	SO-IA	67	1	58	7										1	1	-999999	23	280027	1	997	281024									Exp
List1	12	2	young			1	69	IA	ORC	SO-IA	19	1	61	9										0	0	-999999	21	296813	1	1740	298553									Exp
List1	12	2	young			1	74	IA	ORC	SO-IA	23	1	66	9										1	0	-999999	14	313534	0	2232	315766									Exp
List1	12	2	young			1	75	IA	ORC	SO-IA	64	1	67	8										1	0	-999999	19	318885	0	1009	319894									Exp
List1	12	2	young			1	96	IA	ORC	SO-IA	20	1	88	9										1	1	-999999	16	387499	1	763	388262									Exp
List1	13	1	young			1	12	IA	ORC	SO-IA	64	1	4	8										1	0	-999999	6	106938	0	3186	110124									Exp
List1	13	1	young			1	20	IA	ORC	SO-IA	24	1	12	9										1	0	-999999	22	150044	0	2960	153004									Exp
List1	13	1	young			1	36	IA	ORC	SO-IA	20	1	28	9										1	1	-999999	16	240036	1	1095	241131									Exp
List1	13	1	young			1	38	IA	ORC	SO-IA	23	1	30	9										1	0	-999999	12	247418	0	2984	250402									Exp
List1	13	1	young			1	43	IA	ORC	SO-IA	66	1	35	7										1	1	-999999	21	277910	1	4657	282567									Exp
List1	13	1	young			1	54	IA	ORC	SO-IA	68	1	46	7										1	1	-999999	9	329563	1	3910	333473									Exp
List1	13	1	young			1	59	IA	ORC	SO-IA	22	1	51	9										1	0	-999999	16	347591	0	2867	350458									Exp
List1	13	1	young			1	65	IA	ORC	SO-IA	19	1	57	9										1	0	-999999	9	382449	0	1294	383743									Exp
List1	13	1	young			1	73	IA	ORC	SO-IA	21	1	65	9										1	0	-999999	19	417839	0	1212	419051									Exp
List1	13	1	young			1	83	IA	ORC	SO-IA	67	1	75	7										1	0	-999999	13	463660	0	1225	464885									Exp
List1	13	1	young			1	86	IA	ORC	SO-IA	63	1	78	8										1	1	-999999	7	475940	1	4901	480841									Exp
List1	13	1	young			1	89	IA	ORC	SO-IA	65	1	81	8										1	0	-999999	21	493303	0	1239	494542									Exp
List1	13	2	young			1	14	IA	ORC	SO-IA	23	1	6	9										1	0	-999999	16	95938	0	1960	97898									Exp
List1	13	2	young			1	40	IA	ORC	SO-IA	66	1	32	7										1	0	-999999	17	199144	0	1791	200935									Exp
List1	13	2	young			1	43	IA	ORC	SO-IA	64	1	35	8										1	0	-999999	21	209041	0	2566	211607									Exp
List1	13	2	young			1	49	IA	ORC	SO-IA	67	1	41	7										1	1	-999999	18	231835	1	1236	233071									Exp
List1	13	2	young			1	59	IA	ORC	SO-IA	20	1	51	9										1	1	-999999	12	275990	1	719	276709									Exp
List1	13	2	young			1	64	IA	ORC	SO-IA	21	1	56	9										1	1	-999999	14	296585	1	1368	297953									Exp
List1	13	2	young			1	69	IA	ORC	SO-IA	24	1	61	9										1	1	-999999	5	325993	1	827	326820									Exp
List1	13	2	young			1	74	IA	ORC	SO-IA	63	1	66	8										1	1	-999999	6	360101	1	817	360918									Exp
List1	13	2	young			1	75	IA	ORC	SO-IA	19	1	67	9										1	0	-999999	6	364450	0	1140	365590									Exp
List1	13	2	young			1	77	IA	ORC	SO-IA	22	1	69	9										1	0	-999999	14	374297	0	1200	375497									Exp
List1	13	2	young			1	84	IA	ORC	SO-IA	68	1	76	7										1	0	-999999	7	412970	0	2331	415301									Exp
List1	13	2	young			1	88	IA	ORC	SO-IA	65	1	80	8										1	1	-999999	5	431799	1	1050	432849									Exp
List1	14	1	young			1	12	IA	ORC	SO-IA	21	1	4	9										1	0	-999999	24	143204	0	1125	144329									Exp
List1	14	1	young			1	18	IA	ORC	SO-IA	64	1	10	8										1	0	-999999	25	167426	0	1897	169323									Exp
List1	14	1	young			1	26	IA	ORC	SO-IA	23	1	18	9										1	0	-999999	25	202934	0	1502	204436									Exp
List1	14	1	young			1	33	IA	ORC	SO-IA	66	1	25	7										1	1	-999999	19	245211	1	1226	246437									Exp
List1	14	1	young			1	41	IA	ORC	SO-IA	19	1	33	9										1	0	-999999	21	278235	0	1721	279956									Exp
List1	14	1	young			1	51	IA	ORC	SO-IA	22	1	43	9										1	0	-999999	10	316894	0	1333	318227									Exp
List1	14	1	young			1	59	IA	ORC	SO-IA	63	1	51	8										1	1	-999999	10	345033	1	1723	346756									Exp
List1	14	1	young			1	65	IA	ORC	SO-IA	20	1	57	9										1	1	-999999	21	373723	1	899	374622									Exp
List1	14	1	young			1	69	IA	ORC	SO-IA	24	1	61	9										1	0	-999999	15	389593	0	1924	391517									Exp
List1	14	1	young			1	74	IA	ORC	SO-IA	67	1	66	7										1	0	-999999	15	410731	0	3237	413968									Exp
List1	14	1	young			1	86	IA	ORC	SO-IA	65	1	78	8										1	0	-999999	13	459843	0	1213	461056									Exp
List1	14	1	young			1	91	IA	ORC	SO-IA	68	1	83	7										1	1	-999999	14	485848	1	1324	487172									Exp
List1	14	2	young			1	14	IA	ORC	SO-IA	23	1	6	9										1	0	-999999	23	103339	0	973	104312									Exp
List1	14	2	young			1	15	IA	ORC	SO-IA	24	1	7	9										1	1	-999999	15	105839	1	3160	108999									Exp
List1	14	2	young			1	16	IA	ORC	SO-IA	66	1	8	7										0	0	-999999	23	111007	1	3924	114931									Exp
List1	14	2	young			1	25	IA	ORC	SO-IA	19	1	17	9										1	0	-999999	16	139763	0	2339	142102									Exp
List1	14	2	young			1	26	IA	ORC	SO-IA	65	1	18	8										0	1	-999999	11	143714	0	3637	147351									Exp
List1	14	2	young			1	30	IA	ORC	SO-IA	64	1	22	8										1	0	-999999	13	161885	0	1563	163448									Exp
List1	14	2	young			1	31	IA	ORC	SO-IA	22	1	23	9										1	0	-999999	10	165336	0	1863	167199									Exp
List1	14	2	young			1	34	IA	ORC	SO-IA	21	1	26	9										1	1	-999999	25	173588	1	2693	176281									Exp
List1	14	2	young			1	40	IA	ORC	SO-IA	20	1	32	9										1	1	-999999	13	198844	1	1128	199972									Exp
List1	14	2	young			1	78	IA	ORC	SO-IA	63	1	70	8										1	1	-999999	19	331824	1	2119	333943									Exp
List1	14	2	young			1	84	IA	ORC	SO-IA	68	1	76	7										1	0	-999999	8	350961	0	1113	352074									Exp
List1	14	2	young			1	93	IA	ORC	SO-IA	67	1	85	7										1	1	-999999	18	381952	1	696	382648									Exp
List1	15	1	young			1	14	IA	ORC	SO-IA	22	1	6	9										1	0	-999999	2	157554	0	1542	159096									Exp
List1	15	1	young			1	15	IA	ORC	SO-IA	23	1	7	9										1	0	-999999	1	163089	0	911	164000									Exp
List1	15	1	young			1	30	IA	ORC	SO-IA	24	1	22	9										1	0	-999999	2	252194	0	2918	255112									Exp
List1	15	1	young			1	44	IA	ORC	SO-IA	21	1	36	9										1	0	-999999	1	328811	0	1047	329858									Exp
List1	15	1	young			1	48	IA	ORC	SO-IA	65	1	40	8										1	0	-999999	1	347098	0	1031	348129									Exp
List1	15	1	young			1	57	IA	ORC	SO-IA	19	1	49	9										1	0	-999999	2	414773	0	1094	415867									Exp
List1	15	1	young			1	59	IA	ORC	SO-IA	20	1	51	9										1	1	-999999	2	424692	1	782	425474									Exp
List1	15	1	young			1	71	IA	ORC	SO-IA	63	1	63	8										1	1	-999999	2	509093	1	1894	510987									Exp
List1	15	1	young			1	78	IA	ORC	SO-IA	67	1	70	7										1	0	-999999	2	557041	0	1198	558239									Exp
List1	15	1	young			1	79	IA	ORC	SO-IA	64	1	71	8										1	0	-999999	1	562040	0	935	562975									Exp
List1	15	1	young			1	80	IA	ORC	SO-IA	68	1	72	7										1	1	-999999	1	565496	1	1135	566631									Exp
List1	15	1	young			1	84	IA	ORC	SO-IA	66	1	76	7										1	1	-999999	1	579343	1	1014	580357									Exp
List1	15	2	young			1	24	IA	ORC	SO-IA	23	1	16	9										1	0	-999999	1	141505	0	871	142376									Exp
List1	15	2	young			1	44	IA	ORC	SO-IA	19	1	36	9										1	0	-999999	1	256080	0	959	257039									Exp
List1	15	2	young			1	49	IA	ORC	SO-IA	65	1	41	8										1	1	-999999	1	274742	1	1103	275845									Exp
List1	15	2	young			1	52	IA	ORC	SO-IA	67	1	44	7										1	1	-999999	2	285414	1	958	286372									Exp
List1	15	2	young			1	55	IA	ORC	SO-IA	24	1	47	9										1	1	-999999	1	302884	1	471	303355									Exp
List1	15	2	young			1	62	IA	ORC	SO-IA	21	1	54	9										1	1	-999999	1	325082	1	2959	328041									Exp
List1	15	2	young			1	64	IA	ORC	SO-IA	68	1	56	7										1	0	-999999	1	333090	0	886	333976									Exp
List1	15	2	young			1	73	IA	ORC	SO-IA	66	1	65	7										0	0	-999999	1	369727	1	1030	370757									Exp
List1	15	2	young			1	77	IA	ORC	SO-IA	64	1	69	8										1	0	-999999	1	392333	0	903	393236									Exp
List1	15	2	young			1	79	IA	ORC	SO-IA	20	1	71	9										1	1	-999999	1	399740	1	1783	401523									Exp
List1	15	2	young			1	81	IA	ORC	SO-IA	63	1	73	8										1	1	-999999	1	417515	1	2526	420041									Exp
List1	15	2	young			1	89	IA	ORC	SO-IA	22	1	81	9										1	0	-999999	2	480662	0	2598	483260									Exp
List1	22	1	young			1	9	IA	ORC	SO-IA	63	1	1	8										1	1	-999999	18	143152	1	1759	144911									Exp
List1	22	1	young			1	12	IA	ORC	SO-IA	20	1	4	9										1	1	-999999	16	156422	1	1119	157541									Exp
List1	22	1	young			1	33	IA	ORC	SO-IA	65	1	25	8										0	0	-999999	22	309173	1	1279	310452									Exp
List1	22	1	young			1	35	IA	ORC	SO-IA	24	1	27	9										1	0	-999999	20	319776	0	2897	322673									Exp
List1	22	1	young			1	51	IA	ORC	SO-IA	67	1	43	7										1	0	-999999	22	412630	0	1198	413828									Exp
List1	22	1	young			1	52	IA	ORC	SO-IA	68	1	44	7										1	1	-999999	32	420032	1	17070	437102									Exp
List1	22	1	young			1	53	IA	ORC	SO-IA	23	1	45	9										1	0	-999999	27	442854	0	2383	445237									Exp
List1	22	1	young			1	58	IA	ORC	SO-IA	21	1	50	9										0	0	-999999	34	475194	1	9428	484622									Exp
List1	22	1	young			1	64	IA	ORC	SO-IA	19	1	56	9										0	0	-999999	24	527339	1	1620	528959									Exp
List1	22	1	young			1	83	IA	ORC	SO-IA	64	1	75	8										0	0	-999999	19	635297	1	6448	641745									Exp
List1	22	1	young			1	87	IA	ORC	SO-IA	22	1	79	9										1	0	-999999	33	659952	0	1329	661281									Exp
List1	22	1	young			1	91	IA	ORC	SO-IA	66	1	83	7										1	1	-999999	17	675506	1	3969	679475									Exp
List1	22	2	young			1	15	IA	ORC	SO-IA	63	1	7	8										1	1	-999999	21	109871	1	5196	115067									Exp
List1	22	2	young			1	16	IA	ORC	SO-IA	66	1	8	7										0	0	-999999	11	117723	1	1365	119088									Exp
List1	22	2	young			1	17	IA	ORC	SO-IA	23	1	9	9										1	0	-999999	20	125424	0	2375	127799									Exp
List1	22	2	young			1	31	IA	ORC	SO-IA	21	1	23	9										1	1	-999999	19	228248	1	3476	231724									Exp
List1	22	2	young			1	45	IA	ORC	SO-IA	67	1	37	7										1	1	-999999	12	314484	1	1192	315676									Exp
List1	22	2	young			1	57	IA	ORC	SO-IA	24	1	49	9										1	1	-999999	18	391168	1	4464	395632									Exp
List1	22	2	young			1	63	IA	ORC	SO-IA	64	1	55	8										0	0	-999999	14	437678	1	1934	439612									Exp
List1	22	2	young			1	64	IA	ORC	SO-IA	19	1	56	9										1	0	-999999	15	448481	0	2556	451037									Exp
List1	22	2	young			1	78	IA	ORC	SO-IA	22	1	70	9										1	0	-999999	11	536917	0	1440	538357									Exp
List1	22	2	young			1	81	IA	ORC	SO-IA	20	1	73	9										1	1	-999999	23	548987	1	2579	551566									Exp
List1	22	2	young			1	84	IA	ORC	SO-IA	68	1	76	7										1	0	-999999	39	565974	0	1570	567544									Exp
List1	22	2	young			1	87	IA	ORC	SO-IA	65	1	79	8										1	1	-999999	24	593447	1	1970	595417									Exp
List1	23	1	young			1	17	IA	ORC	SO-IA	22	1	9	9										1	0	-999999	29	160123	0	1552	161675									Exp
List1	23	1	young			1	25	IA	ORC	SO-IA	20	1	17	9										1	1	-999999	26	201949	1	1177	203126									Exp
List1	23	1	young			1	26	IA	ORC	SO-IA	66	1	18	7										1	1	-999999	30	210134	1	1952	212086									Exp
List1	23	1	young			1	61	IA	ORC	SO-IA	21	1	53	9										1	0	-999999	16	379939	0	3158	383097									Exp
List1	23	1	young			1	64	IA	ORC	SO-IA	24	1	56	9										1	0	-999999	16	401461	0	3393	404854									Exp
List1	23	1	young			1	65	IA	ORC	SO-IA	64	1	57	8										1	0	-999999	22	411163	0	5086	416249									Exp
List1	23	1	young			1	72	IA	ORC	SO-IA	23	1	64	9										1	0	-999999	17	441803	0	3557	445360									Exp
List1	23	1	young			1	76	IA	ORC	SO-IA	65	1	68	8										1	0	-999999	25	470760	0	1209	471969									Exp
List1	23	1	young			1	79	IA	ORC	SO-IA	19	1	71	9										1	0	-999999	14	485079	0	1035	486114									Exp
List1	23	1	young			1	84	IA	ORC	SO-IA	68	1	76	7										1	1	-999999	16	518887	1	1259	520146									Exp
List1	23	1	young			1	86	IA	ORC	SO-IA	63	1	78	8										1	1	-999999	23	528356	1	1498	529854									Exp
List1	23	1	young			1	92	IA	ORC	SO-IA	67	1	84	7										1	0	-999999	14	560713	0	1647	562360									Exp
List1	23	2	young			1	14	IA	ORC	SO-IA	65	1	6	8										1	1	-999999	21	84625	1	1090	85715									Exp
List1	23	2	young			1	24	IA	ORC	SO-IA	67	1	16	7										1	1	-999999	43	125334	1	888	126222									Exp
List1	23	2	young			1	28	IA	ORC	SO-IA	66	1	20	7										1	0	-999999	22	138554	0	4875	143429									Exp
List1	23	2	young			1	34	IA	ORC	SO-IA	24	1	26	9										0	1	-999999	31	171145	0	1686	172831									Exp
List1	23	2	young			1	35	IA	ORC	SO-IA	20	1	27	9										1	1	-999999	21	175846	1	1014	176860									Exp
List1	23	2	young			1	37	IA	ORC	SO-IA	63	1	29	8										1	1	-999999	40	187248	1	2158	189406									Exp
List1	23	2	young			1	41	IA	ORC	SO-IA	68	1	33	7										1	0	-999999	15	202002	0	1158	203160									Exp
List1	23	2	young			1	55	IA	ORC	SO-IA	23	1	47	9										1	0	-999999	15	261515	0	1120	262635									Exp
List1	23	2	young			1	67	IA	ORC	SO-IA	21	1	59	9										1	1	-999999	21	305308	1	1674	306982									Exp
List1	23	2	young			1	69	IA	ORC	SO-IA	22	1	61	9										1	0	-999999	20	313877	0	1350	315227									Exp
List1	23	2	young			1	88	IA	ORC	SO-IA	19	1	80	9										0	0	-999999	22	380909	1	2397	383306									Exp
List1	23	2	young			1	94	IA	ORC	SO-IA	64	1	86	8										1	0	-999999	14	405498	0	1107	406605									Exp
List1	24	1	young			1	21	IA	ORC	SO-IA	22	1	13	9										1	0	-999999	13	227997	0	1304	229301									Exp
List1	24	1	young			1	23	IA	ORC	SO-IA	65	1	15	8										1	0	-999999	8	236415	0	2050	238465									Exp
List1	24	1	young			1	28	IA	ORC	SO-IA	66	1	20	7										1	1	-999999	22	261521	1	1772	263293									Exp
List1	24	1	young			1	46	IA	ORC	SO-IA	24	1	38	9										1	0	-999999	20	348741	0	1473	350214									Exp
List1	24	1	young			1	47	IA	ORC	SO-IA	20	1	39	9										1	1	-999999	17	352875	1	1324	354199									Exp
List1	24	1	young			1	58	IA	ORC	SO-IA	21	1	50	9										1	0	-999999	19	398502	0	1135	399637									Exp
List1	24	1	young			1	62	IA	ORC	SO-IA	19	1	54	9										1	0	-999999	9	413522	0	1524	415046									Exp
List1	24	1	young			1	76	IA	ORC	SO-IA	23	1	68	9										1	0	-999999	17	476669	0	993	477662									Exp
List1	24	1	young			1	80	IA	ORC	SO-IA	68	1	72	7										1	1	-999999	14	493940	1	1148	495088									Exp
List1	24	1	young			1	82	IA	ORC	SO-IA	63	1	74	8										1	1	-999999	14	501758	1	1716	503474									Exp
List1	24	1	young			1	83	IA	ORC	SO-IA	64	1	75	8										1	0	-999999	17	506076	0	1526	507602									Exp
List1	24	1	young			1	93	IA	ORC	SO-IA	67	1	85	7										1	0	-999999	10	548686	0	4877	553563									Exp
List1	24	2	young			1	10	IA	ORC	SO-IA	64	1	2	8										1	0	-999999	15	124516	0	6687	131203									Exp
List1	24	2	young			1	12	IA	ORC	SO-IA	20	1	4	9										1	1	-999999	16	143621	1	3175	146796									Exp
List1	24	2	young			1	15	IA	ORC	SO-IA	24	1	7	9										1	1	-999999	10	156591	1	3076	159667									Exp
List1	24	2	young			1	28	IA	ORC	SO-IA	19	1	20	9										1	0	-999999	20	210303	0	4263	214566									Exp
List1	24	2	young			1	33	IA	ORC	SO-IA	63	1	25	8										1	1	-999999	23	239043	1	2735	241778									Exp
List1	24	2	young			1	46	IA	ORC	SO-IA	68	1	38	7										1	0	-999999	20	299308	0	1297	300605									Exp
List1	24	2	young			1	58	IA	ORC	SO-IA	67	1	50	7										1	1	-999999	11	349520	1	1218	350738									Exp
List1	24	2	young			1	60	IA	ORC	SO-IA	65	1	52	8										1	1	-999999	19	355954	1	2729	358683									Exp
List1	24	2	young			1	69	IA	ORC	SO-IA	23	1	61	9										1	0	-999999	12	390713	0	1032	391745									Exp
List1	24	2	young			1	72	IA	ORC	SO-IA	21	1	64	9										1	1	-999999	23	401382	1	6264	407646									Exp
List1	24	2	young			1	80	IA	ORC	SO-IA	22	1	72	9										1	0	-999999	19	431606	0	1200	432806									Exp
List1	24	2	young			1	95	IA	ORC	SO-IA	66	1	87	7										1	0	-999999	17	481284	0	1008	482292									Exp
List1	25	1	young			1	14	IA	ORC	SO-IA	22	1	6	9										1	0	-999999	9	106771	0	1062	107833									Exp
List1	25	1	young			1	22	IA	ORC	SO-IA	68	1	14	7										1	1	-999999	17	134477	1	1476	135953									Exp
List1	25	1	young			1	25	IA	ORC	SO-IA	21	1	17	9										1	0	-999999	14	145747	0	1320	147067									Exp
List1	25	1	young			1	35	IA	ORC	SO-IA	65	1	27	8										1	0	-999999	9	182705	0	1144	183849									Exp
List1	25	1	young			1	57	IA	ORC	SO-IA	19	1	49	9										1	0	-999999	13	268708	0	1635	270343									Exp
List1	25	1	young			1	61	IA	ORC	SO-IA	66	1	53	7										1	1	-999999	14	283278	1	1370	284648									Exp
List1	25	1	young			1	64	IA	ORC	SO-IA	63	1	56	8										1	1	-999999	24	296164	1	1563	297727									Exp
List1	25	1	young			1	68	IA	ORC	SO-IA	23	1	60	9										1	0	-999999	13	310801	0	927	311728									Exp
List1	25	1	young			1	78	IA	ORC	SO-IA	24	1	70	9										1	0	-999999	16	346575	0	1416	347991									Exp
List1	25	1	young			1	89	IA	ORC	SO-IA	20	1	81	9										1	1	-999999	25	389252	1	1127	390379									Exp
List1	25	1	young			1	95	IA	ORC	SO-IA	67	1	87	7										1	0	-999999	14	411840	0	837	412677									Exp
List1	25	1	young			1	96	IA	ORC	SO-IA	64	1	88	8										1	0	-999999	21	415174	0	1173	416347									Exp
List1	25	2	young			1	10	IA	ORC	SO-IA	66	1	2	7										1	0	-999999	20	85951	0	3002	88953									Exp
List1	25	2	young			1	11	IA	ORC	SO-IA	23	1	3	9										1	0	-999999	14	91403	0	1017	92420									Exp
List1	25	2	young			1	12	IA	ORC	SO-IA	68	1	4	7										1	0	-999999	13	94503	0	786	95289									Exp
List1	25	2	young			1	16	IA	ORC	SO-IA	65	1	8	8										1	1	-999999	14	111690	1	1514	113204									Exp
List1	25	2	young			1	24	IA	ORC	SO-IA	19	1	16	9										1	0	-999999	17	145498	0	1003	146501									Exp
List1	25	2	young			1	32	IA	ORC	SO-IA	20	1	24	9										1	1	-999999	16	169954	1	1634	171588									Exp
List1	25	2	young			1	47	IA	ORC	SO-IA	22	1	39	9										1	0	-999999	11	219015	0	1679	220694									Exp
List1	25	2	young			1	48	IA	ORC	SO-IA	63	1	40	8										1	1	-999999	14	223066	1	1210	224276									Exp
List1	25	2	young			1	62	IA	ORC	SO-IA	67	1	54	7										1	1	-999999	14	275978	1	1038	277016									Exp
List1	25	2	young			1	73	IA	ORC	SO-IA	21	1	65	9										0	1	-999999	19	316337	0	1360	317697									Exp
List1	25	2	young			1	84	IA	ORC	SO-IA	64	1	76	8										1	0	-999999	13	350178	0	1338	351516									Exp
List1	25	2	young			1	91	IA	ORC	SO-IA	24	1	83	9										1	1	-999999	24	378918	1	2117	381035									Exp
List1	26	1	young			1	10	IA	ORC	SO-IA	64	1	2	8										1	0	-999999	20	51436	0	4399	55835									Exp
List1	26	1	young			1	13	IA	ORC	SO-IA	65	1	5	8										1	0	-999999	15	64089	0	3948	68037									Exp
List1	26	1	young			1	14	IA	ORC	SO-IA	21	1	6	9										0	0	-999999	19	70107	1	2197	72304									Exp
List1	26	1	young			1	30	IA	ORC	SO-IA	24	1	22	9										1	0	-999999	20	136938	0	2629	139567									Exp
List1	26	1	young			1	34	IA	ORC	SO-IA	23	1	26	9										1	0	-999999	26	152342	0	1422	153764									Exp
List1	26	1	young			1	36	IA	ORC	SO-IA	66	1	28	7										1	1	-999999	15	160560	1	1865	162425									Exp
List1	26	1	young			1	49	IA	ORC	SO-IA	63	1	41	8										1	1	-999999	12	209088	1	3497	212585									Exp
List1	26	1	young			1	60	IA	ORC	SO-IA	20	1	52	9										1	1	-999999	13	245496	1	4133	249629									Exp
List1	26	1	young			1	61	IA	ORC	SO-IA	67	1	53	7										1	0	-999999	15	252130	0	1415	253545									Exp
List1	26	1	young			1	69	IA	ORC	SO-IA	22	1	61	9										1	0	-999999	22	275402	0	2279	277681									Exp
List1	26	1	young			1	71	IA	ORC	SO-IA	68	1	63	7										1	1	-999999	9	283271	1	1268	284539									Exp
List1	26	1	young			1	82	IA	ORC	SO-IA	19	1	74	9										1	0	-999999	10	319229	0	1006	320235									Exp
List1	26	2	young			1	9	IA	ORC	SO-IA	23	1	1	9										1	0	-999999	21	53662	0	1615	55277									Exp
List1	26	2	young			1	14	IA	ORC	SO-IA	20	1	6	9										1	1	-999999	20	71083	1	945	72028									Exp
List1	26	2	young			1	15	IA	ORC	SO-IA	66	1	7	7										1	0	-999999	17	73867	0	2985	76852									Exp
List1	26	2	young			1	30	IA	ORC	SO-IA	21	1	22	9										1	1	-999999	7	124178	1	1187	125365									Exp
List1	26	2	young			1	43	IA	ORC	SO-IA	19	1	35	9										1	0	-999999	16	166921	0	1022	167943									Exp
List1	26	2	young			1	50	IA	ORC	SO-IA	24	1	42	9										1	1	-999999	23	193126	1	1320	194446									Exp
List1	26	2	young			1	51	IA	ORC	SO-IA	22	1	43	9										1	0	-999999	13	196961	0	2747	199708									Exp
List1	26	2	young			1	52	IA	ORC	SO-IA	67	1	44	7										1	1	-999999	13	201862	1	2704	204566									Exp
List1	26	2	young			1	57	IA	ORC	SO-IA	65	1	49	8										1	1	-999999	16	219432	1	1754	221186									Exp
List1	26	2	young			1	75	IA	ORC	SO-IA	63	1	67	8										1	1	-999999	9	283596	1	1182	284778									Exp
List1	26	2	young			1	76	IA	ORC	SO-IA	64	1	68	8										1	0	-999999	9	287347	0	1588	288935									Exp
List1	26	2	young			1	79	IA	ORC	SO-IA	68	1	71	7										1	0	-999999	14	297716	0	727	298443									Exp
List1	27	1	young			1	13	IA	ORC	SO-IA	24	1	5	9										1	0	-999999	23	124540	0	1902	126442									Exp
List1	27	1	young			1	24	IA	ORC	SO-IA	21	1	16	9										1	0	-999999	13	183737	0	1958	185695									Exp
List1	27	1	young			1	28	IA	ORC	SO-IA	65	1	20	8										1	0	-999999	23	210093	0	1622	211715									Exp
List1	27	1	young			1	31	IA	ORC	SO-IA	66	1	23	7										1	1	-999999	18	220963	1	1356	222319									Exp
List1	27	1	young			1	36	IA	ORC	SO-IA	68	1	28	7										1	1	-999999	24	245868	1	1290	247158									Exp
List1	27	1	young			1	52	IA	ORC	SO-IA	63	1	44	8										1	1	-999999	20	355944	1	3323	359267									Exp
List1	27	1	young			1	68	IA	ORC	SO-IA	23	1	60	9										1	0	-999999	9	413474	0	821	414295									Exp
List1	27	1	young			1	72	IA	ORC	SO-IA	22	1	64	9										1	0	-999999	7	424593	0	1230	425823									Exp
List1	27	1	young			1	75	IA	ORC	SO-IA	64	1	67	8										1	0	-999999	21	437312	0	1429	438741									Exp
List1	27	1	young			1	80	IA	ORC	SO-IA	19	1	72	9										1	0	-999999	12	453750	0	989	454739									Exp
List1	27	1	young			1	84	IA	ORC	SO-IA	67	1	76	7										1	0	-999999	13	466619	0	1050	467669									Exp
List1	27	1	young			1	88	IA	ORC	SO-IA	20	1	80	9										1	1	-999999	14	485023	1	1164	486187									Exp
List1	27	2	young			1	28	IA	ORC	SO-IA	20	1	20	9										1	1	-999999	18	129538	1	1179	130717									Exp
List1	27	2	young			1	30	IA	ORC	SO-IA	22	1	22	9										1	0	-999999	21	136606	0	1354	137960									Exp
List1	27	2	young			1	31	IA	ORC	SO-IA	64	1	23	8										1	0	-999999	16	140824	0	1793	142617									Exp
List1	27	2	young			1	32	IA	ORC	SO-IA	68	1	24	7										1	0	-999999	24	150776	0	2447	153223									Exp
List1	27	2	young			1	44	IA	ORC	SO-IA	23	1	36	9										1	0	-999999	16	265352	0	1096	266448									Exp
List1	27	2	young			1	48	IA	ORC	SO-IA	66	1	40	7										1	0	-999999	9	279739	0	2019	281758									Exp
List1	27	2	young			1	52	IA	ORC	SO-IA	65	1	44	8										1	1	-999999	12	296960	1	5017	301977									Exp
List1	27	2	young			1	65	IA	ORC	SO-IA	21	1	57	9										1	1	-999999	10	340570	1	4061	344631									Exp
List1	27	2	young			1	78	IA	ORC	SO-IA	24	1	70	9										1	1	-999999	14	388764	1	2021	390785									Exp
List1	27	2	young			1	82	IA	ORC	SO-IA	67	1	74	7										1	1	-999999	20	403584	1	822	404406									Exp
List1	27	2	young			1	86	IA	ORC	SO-IA	19	1	78	9										1	0	-999999	23	420088	0	1990	422078									Exp
List1	27	2	young			1	88	IA	ORC	SO-IA	63	1	80	8										1	1	-999999	21	428340	1	1721	430061									Exp
List1	28	1	young			1	9	IA	ORC	SO-IA	21	1	1	9										1	0	-999999	21	74149	0	1504	75653									Exp
List1	28	1	young			1	19	IA	ORC	SO-IA	67	1	11	7										1	0	-999999	18	112107	0	1355	113462									Exp
List1	28	1	young			1	44	IA	ORC	SO-IA	63	1	36	8										0	1	-999999	8	210980	0	1078	212058									Exp
List1	28	1	young			1	46	IA	ORC	SO-IA	24	1	38	9										1	0	-999999	15	221733	0	997	222730									Exp
List1	28	1	young			1	51	IA	ORC	SO-IA	19	1	43	9										1	0	-999999	19	238820	0	1670	240490									Exp
List1	28	1	young			1	72	IA	ORC	SO-IA	68	1	64	7										1	1	-999999	11	333742	1	911	334653									Exp
List1	28	1	young			1	77	IA	ORC	SO-IA	65	1	69	8										1	0	-999999	18	351929	0	981	352910									Exp
List1	28	1	young			1	80	IA	ORC	SO-IA	66	1	72	7										1	1	-999999	17	362215	1	1042	363257									Exp
List1	28	1	young			1	83	IA	ORC	SO-IA	22	1	75	9										1	0	-999999	17	374168	0	891	375059									Exp
List1	28	1	young			1	86	IA	ORC	SO-IA	23	1	78	9										1	0	-999999	19	386954	0	1387	388341									Exp
List1	28	1	young			1	87	IA	ORC	SO-IA	64	1	79	8										1	0	-999999	13	391589	0	958	392547									Exp
List1	28	1	young			1	93	IA	ORC	SO-IA	20	1	85	9										1	1	-999999	19	415461	1	972	416433									Exp
List1	28	2	young			1	9	IA	ORC	SO-IA	20	1	1	9										1	1	-999999	8	60963	1	2534	63497									Exp
List1	28	2	young			1	12	IA	ORC	SO-IA	19	1	4	9										1	0	-999999	21	74850	0	964	75814									Exp
List1	28	2	young			1	14	IA	ORC	SO-IA	24	1	6	9										1	1	-999999	10	82085	1	1047	83132									Exp
List1	28	2	young			1	27	IA	ORC	SO-IA	23	1	19	9										1	0	-999999	12	125662	0	984	126646									Exp
List1	28	2	young			1	33	IA	ORC	SO-IA	64	1	25	8										1	0	-999999	14	146817	0	1181	147998									Exp
List1	28	2	young			1	63	IA	ORC	SO-IA	68	1	55	7										1	0	-999999	10	247290	0	1560	248850									Exp
List1	28	2	young			1	70	IA	ORC	SO-IA	21	1	62	9										0	1	-999999	12	272446	0	2144	274590									Exp
List1	28	2	young			1	72	IA	ORC	SO-IA	66	1	64	7										1	0	-999999	14	283531	0	1326	284857									Exp
List1	28	2	young			1	75	IA	ORC	SO-IA	63	1	67	8										1	1	-999999	15	292800	1	1205	294005									Exp
List1	28	2	young			1	79	IA	ORC	SO-IA	65	1	71	8										1	1	-999999	14	306637	1	1036	307673									Exp
List1	28	2	young			1	86	IA	ORC	SO-IA	22	1	78	9										1	0	-999999	18	329359	0	1184	330543									Exp
List1	28	2	young			1	93	IA	ORC	SO-IA	67	1	85	7										1	1	-999999	11	357749	1	818	358567									Exp
List1	29	1	young			1	9	IA	ORC	SO-IA	22	1	1	9										0	0	-999999	16	67808	1	5085	72893									Exp
List1	29	1	young			1	13	IA	ORC	SO-IA	24	1	5	9										0	0	-999999	29	88252	1	5082	93334									Exp
List1	29	1	young			1	17	IA	ORC	SO-IA	67	1	9	7										1	0	-999999	22	112679	0	2044	114723									Exp
List1	29	1	young			1	26	IA	ORC	SO-IA	65	1	18	8										0	0	-999999	24	146870	1	4338	151208									Exp
List1	29	1	young			1	37	IA	ORC	SO-IA	64	1	29	8										1	0	-999999	17	205755	0	2292	208047									Exp
List1	29	1	young			1	39	IA	ORC	SO-IA	68	1	31	7										0	1	-999999	18	213836	0	3446	217282									Exp
List1	29	1	young			1	41	IA	ORC	SO-IA	20	1	33	9										1	1	-999999	18	221467	1	1844	223311									Exp
List1	29	1	young			1	44	IA	ORC	SO-IA	19	1	36	9										0	0	-999999	23	231231	1	8783	240014									Exp
List1	29	1	young			1	85	IA	ORC	SO-IA	21	1	77	9										0	0	-999999	12	378092	1	2579	380671									Exp
List1	29	1	young			1	86	IA	ORC	SO-IA	66	1	78	7										1	1	-999999	14	383308	1	1303	384611									Exp
List1	29	1	young			1	89	IA	ORC	SO-IA	63	1	81	8										1	1	-999999	25	393705	1	2719	396424									Exp
List1	29	1	young			1	93	IA	ORC	SO-IA	23	1	85	9										0	0	-999999	17	411600	1	4700	416300									Exp
List1	29	2	young			1	10	IA	ORC	SO-IA	23	1	2	9										0	0	-999999	20	49615	1	3760	53375									Exp
List1	29	2	young			1	13	IA	ORC	SO-IA	67	1	5	7										1	1	-999999	18	60078	1	1240	61318									Exp
List1	29	2	young			1	19	IA	ORC	SO-IA	22	1	11	9										1	0	-999999	15	78090	0	5955	84045									Exp
List1	29	2	young			1	20	IA	ORC	SO-IA	19	1	12	9										1	0	-999999	17	87121	0	2600	89721									Exp
List1	29	2	young			1	21	IA	ORC	SO-IA	64	1	13	8										0	0	-999999	17	92370	1	4782	97152									Exp
List1	29	2	young			1	24	IA	ORC	SO-IA	20	1	16	9										1	1	-999999	14	106899	1	1998	108897									Exp
List1	29	2	young			1	39	IA	ORC	SO-IA	24	1	31	9										1	1	-999999	12	168050	1	1304	169354									Exp
List1	29	2	young			1	41	IA	ORC	SO-IA	68	1	33	7										1	0	-999999	19	180496	0	3480	183976									Exp
List1	29	2	young			1	54	IA	ORC	SO-IA	65	1	46	8										0	1	-999999	15	235565	0	3493	239058									Exp
List1	29	2	young			1	57	IA	ORC	SO-IA	66	1	49	7										0	0	-999999	19	245413	1	3182	248595									Exp
List1	29	2	young			1	79	IA	ORC	SO-IA	63	1	71	8										1	1	-999999	20	307879	1	885	308764									Exp
List1	29	2	young			1	80	IA	ORC	SO-IA	21	1	72	9										0	1	-999999	8	310912	0	3145	314057									Exp
List1	30	1	young			1	10	IA	ORC	SO-IA	24	1	2	9										1	0	-999999	19	73106	0	1977	75083									Exp
List1	30	1	young			1	26	IA	ORC	SO-IA	23	1	18	9										1	0	-999999	13	144904	0	2450	147354									Exp
List1	30	1	young			1	29	IA	ORC	SO-IA	21	1	21	9										1	0	-999999	16	158683	0	3294	161977									Exp
List1	30	1	young			1	30	IA	ORC	SO-IA	19	1	22	9										0	0	-999999	17	167031	1	2008	169039									Exp
List1	30	1	young			1	31	IA	ORC	SO-IA	65	1	23	8										1	0	-999999	15	173396	0	1327	174723									Exp
List1	30	1	young			1	41	IA	ORC	SO-IA	68	1	33	7										1	1	-999999	16	211719	1	1688	213407									Exp
List1	30	1	young			1	47	IA	ORC	SO-IA	67	1	39	7										1	0	-999999	10	242328	0	1396	243724									Exp
List1	30	1	young			1	49	IA	ORC	SO-IA	64	1	41	8										1	0	-999999	27	252675	0	3156	255831									Exp
List1	30	1	young			1	52	IA	ORC	SO-IA	20	1	44	9										1	1	-999999	10	270670	1	1431	272101									Exp
List1	30	1	young			1	57	IA	ORC	SO-IA	66	1	49	7										1	1	-999999	12	301412	1	2220	303632									Exp
List1	30	1	young			1	82	IA	ORC	SO-IA	22	1	74	9										1	0	-999999	11	418964	0	1417	420381									Exp
List1	30	1	young			1	91	IA	ORC	SO-IA	63	1	83	8										1	1	-999999	14	455138	1	2519	457657									Exp
List1	30	2	young			1	16	IA	ORC	SO-IA	65	1	8	8										1	1	-999999	10	98989	1	2174	101163									Exp
List1	30	2	young			1	19	IA	ORC	SO-IA	19	1	11	9										1	0	-999999	27	110986	0	1896	112882									Exp
List1	30	2	young			1	20	IA	ORC	SO-IA	24	1	12	9										0	1	-999999	28	118967	0	2467	121434									Exp
List1	30	2	young			1	43	IA	ORC	SO-IA	20	1	35	9										0	1	-999999	16	201795	0	1850	203645									Exp
List1	30	2	young			1	53	IA	ORC	SO-IA	22	1	45	9										0	0	-999999	20	240435	1	1078	241513									Exp
List1	30	2	young			1	57	IA	ORC	SO-IA	21	1	49	9										1	1	-999999	21	264212	1	2004	266216									Exp
List1	30	2	young			1	58	IA	ORC	SO-IA	64	1	50	8										1	0	-999999	29	272310	0	3523	275833									Exp
List1	30	2	young			1	66	IA	ORC	SO-IA	68	1	58	7										1	0	-999999	21	312999	0	1161	314160									Exp
List1	30	2	young			1	82	IA	ORC	SO-IA	67	1	74	7										1	1	-999999	15	383413	1	2241	385654									Exp
List1	30	2	young			1	88	IA	ORC	SO-IA	63	1	80	8										1	1	-999999	14	412822	1	1508	414330									Exp
List1	30	2	young			1	89	IA	ORC	SO-IA	66	1	81	7										1	0	-999999	39	418521	0	2321	420842									Exp
List1	30	2	young			1	96	IA	ORC	SO-IA	23	1	88	9										1	0	-999999	23	457544	0	889	458433									Exp
List1	31	1	young			1	14	IA	ORC	SO-IA	23	1	6	9										1	0	-999999	24	102747	0	2150	104897									Exp
List1	31	1	young			1	23	IA	ORC	SO-IA	68	1	15	7										1	1	-999999	26	134772	1	1887	136659									Exp
List1	31	1	young			1	31	IA	ORC	SO-IA	21	1	23	9										1	0	-999999	9	155733	0	1388	157121									Exp
List1	31	1	young			1	38	IA	ORC	SO-IA	63	1	30	8										1	1	-999999	16	180860	1	1605	182465									Exp
List1	31	1	young			1	39	IA	ORC	SO-IA	22	1	31	9										1	0	-999999	17	185442	0	2524	187966									Exp
List1	31	1	young			1	40	IA	ORC	SO-IA	66	1	32	7										1	1	-999999	20	190590	1	892	191482									Exp
List1	31	1	young			1	50	IA	ORC	SO-IA	65	1	42	8										1	0	-999999	23	219983	0	1631	221614									Exp
List1	31	1	young			1	67	IA	ORC	SO-IA	24	1	59	9										0	0	-999999	28	292847	1	2285	295132									Exp
List1	31	1	young			1	82	IA	ORC	SO-IA	19	1	74	9										1	0	-999999	22	361412	0	736	362148									Exp
List1	31	1	young			1	85	IA	ORC	SO-IA	67	1	77	7										1	0	-999999	16	372559	0	1041	373600									Exp
List1	31	1	young			1	87	IA	ORC	SO-IA	20	1	79	9										1	1	-999999	19	382573	1	842	383415									Exp
List1	31	1	young			1	92	IA	ORC	SO-IA	64	1	84	8										1	0	-999999	16	402484	0	1566	404050									Exp
List1	31	2	young			1	12	IA	ORC	SO-IA	21	1	4	9										1	1	-999999	27	64286	1	1042	65328									Exp
List1	31	2	young			1	25	IA	ORC	SO-IA	68	1	17	7										1	0	-999999	15	110507	0	2443	112950									Exp
List1	31	2	young			1	28	IA	ORC	SO-IA	66	1	20	7										1	0	-999999	24	126186	0	4852	131038									Exp
List1	31	2	young			1	34	IA	ORC	SO-IA	67	1	26	7										1	1	-999999	25	145981	1	1104	147085									Exp
List1	31	2	young			1	38	IA	ORC	SO-IA	64	1	30	8										1	0	-999999	18	162660	0	1135	163795									Exp
List1	31	2	young			1	40	IA	ORC	SO-IA	65	1	32	8										1	1	-999999	20	168175	1	1152	169327									Exp
List1	31	2	young			1	46	IA	ORC	SO-IA	63	1	38	8										1	1	-999999	17	188186	1	1878	190064									Exp
List1	31	2	young			1	59	IA	ORC	SO-IA	20	1	51	9										1	1	-999999	12	227942	1	916	228858									Exp
List1	31	2	young			1	60	IA	ORC	SO-IA	22	1	52	9										1	0	-999999	19	232991	0	667	233658									Exp
List1	31	2	young			1	67	IA	ORC	SO-IA	23	1	59	9										1	0	-999999	20	253602	0	1895	255497									Exp
List1	31	2	young			1	81	IA	ORC	SO-IA	24	1	73	9										1	1	-999999	22	314519	1	745	315264									Exp
List1	31	2	young			1	94	IA	ORC	SO-IA	19	1	86	9										1	0	-999999	29	361390	0	2340	363730									Exp
List1	32	1	young			1	14	IA	ORC	SO-IA	23	1	6	9										1	0	-999999	28	94133	0	3568	97701									Exp
List1	32	1	young			1	18	IA	ORC	SO-IA	21	1	10	9										0	0	-999999	21	114494	1	2897	117391									Exp
List1	32	1	young			1	37	IA	ORC	SO-IA	64	1	29	8										0	0	-999999	20	221866	1	7328	229194									Exp
List1	32	1	young			1	40	IA	ORC	SO-IA	22	1	32	9										0	0	-999999	17	247492	1	4144	251636									Exp
List1	32	1	young			1	43	IA	ORC	SO-IA	19	1	35	9										0	0	-999999	12	267087	1	2228	269315									Exp
List1	32	1	young			1	47	IA	ORC	SO-IA	24	1	39	9										1	0	-999999	17	278251	0	1571	279822									Exp
List1	32	1	young			1	52	IA	ORC	SO-IA	68	1	44	7										1	1	-999999	14	293263	1	1154	294417									Exp
List1	32	1	young			1	61	IA	ORC	SO-IA	20	1	53	9										1	1	-999999	8	328371	1	532	328903									Exp
List1	32	1	young			1	63	IA	ORC	SO-IA	65	1	55	8										0	0	-999999	21	333853	1	2191	336044									Exp
List1	32	1	young			1	81	IA	ORC	SO-IA	67	1	73	7										1	0	-999999	23	405217	0	2261	407478									Exp
List1	32	1	young			1	84	IA	ORC	SO-IA	63	1	76	8										1	1	-999999	21	414115	1	2103	416218									Exp
List1	32	1	young			1	91	IA	ORC	SO-IA	66	1	83	7										1	1	-999999	24	441407	1	697	442104									Exp
List1	32	2	young			1	20	IA	ORC	SO-IA	68	1	12	7										1	0	-999999	16	88664	0	1899	90563									Exp
List1	32	2	young			1	21	IA	ORC	SO-IA	21	1	13	9										1	1	-999999	22	93230	1	1074	94304									Exp
List1	32	2	young			1	22	IA	ORC	SO-IA	24	1	14	9										1	1	-999999	11	97145	1	2542	99687									Exp
List1	32	2	young			1	32	IA	ORC	SO-IA	22	1	24	9										0	0	-999999	21	136252	1	1819	138071									Exp
List1	32	2	young			1	34	IA	ORC	SO-IA	63	1	26	8										1	1	-999999	22	149231	1	1080	150311									Exp
List1	32	2	young			1	41	IA	ORC	SO-IA	23	1	33	9										0	0	-999999	24	171692	1	1277	172969									Exp
List1	32	2	young			1	46	IA	ORC	SO-IA	19	1	38	9										1	0	-999999	25	187088	0	739	187827									Exp
List1	32	2	young			1	48	IA	ORC	SO-IA	64	1	40	8										1	0	-999999	15	197802	0	2189	199991									Exp
List1	32	2	young			1	52	IA	ORC	SO-IA	20	1	44	9										1	1	-999999	15	213781	1	1572	215353									Exp
List1	32	2	young			1	64	IA	ORC	SO-IA	66	1	56	7										1	0	-999999	22	255937	0	1929	257866									Exp
List1	32	2	young			1	67	IA	ORC	SO-IA	67	1	59	7										1	1	-999999	18	270133	1	920	271053									Exp
List1	32	2	young			1	71	IA	ORC	SO-IA	65	1	63	8										1	1	-999999	11	284229	1	1284	285513									Exp
List1	33	1	young			1	14	IA	ORC	SO-IA	19	1	6	9										1	0	-999999	24	83026	0	2001	85027									Exp
List1	33	1	young			1	24	IA	ORC	SO-IA	67	1	16	7										0	0	-999999	16	117433	1	2285	119718									Exp
List1	33	1	young			1	32	IA	ORC	SO-IA	20	1	24	9										1	1	-999999	14	136211	1	776	136987									Exp
List1	33	1	young			1	41	IA	ORC	SO-IA	68	1	33	7										1	1	-999999	13	155707	1	1184	156891									Exp
List1	33	1	young			1	44	IA	ORC	SO-IA	23	1	36	9										1	0	-999999	24	163438	0	2175	165613									Exp
List1	33	1	young			1	49	IA	ORC	SO-IA	66	1	41	7										1	1	-999999	23	182316	1	1079	183395									Exp
List1	33	1	young			1	57	IA	ORC	SO-IA	22	1	49	9										1	0	-999999	23	213258	0	1318	214576									Exp
List1	33	1	young			1	59	IA	ORC	SO-IA	24	1	51	9										0	0	-999999	20	222355	1	673	223028									Exp
List1	33	1	young			1	76	IA	ORC	SO-IA	63	1	68	8										1	1	-999999	24	295203	1	1423	296626									Exp
List1	33	1	young			1	78	IA	ORC	SO-IA	64	1	70	8										0	0	-999999	23	305050	1	1529	306579									Exp
List1	33	1	young			1	92	IA	ORC	SO-IA	65	1	84	8										0	0	-999999	10	349338	1	2327	351665									Exp
List1	33	1	young			1	96	IA	ORC	SO-IA	21	1	88	9										1	0	-999999	19	361119	0	3418	364537									Exp
List1	33	2	young			1	14	IA	ORC	SO-IA	20	1	6	9										0	1	-999999	19	59528	0	2677	62205									Exp
List1	33	2	young			1	16	IA	ORC	SO-IA	68	1	8	7										1	0	-999999	15	69042	0	1849	70891									Exp
List1	33	2	young			1	25	IA	ORC	SO-IA	23	1	17	9										1	0	-999999	13	101483	0	4304	105787									Exp
List1	33	2	young			1	30	IA	ORC	SO-IA	64	1	22	8										1	0	-999999	25	117729	0	1295	119024									Exp
List1	33	2	young			1	44	IA	ORC	SO-IA	22	1	36	9										0	0	-999999	20	168449	1	2090	170539									Exp
List1	33	2	young			1	46	IA	ORC	SO-IA	67	1	38	7										1	1	-999999	27	174747	1	1631	176378									Exp
List1	33	2	young			1	60	IA	ORC	SO-IA	66	1	52	7										1	0	-999999	10	233998	0	2223	236221									Exp
List1	33	2	young			1	63	IA	ORC	SO-IA	19	1	55	9										1	0	-999999	13	245345	0	1350	246695									Exp
List1	33	2	young			1	72	IA	ORC	SO-IA	65	1	64	8										1	1	-999999	16	274537	1	1081	275618									Exp
List1	33	2	young			1	74	IA	ORC	SO-IA	63	1	66	8										1	1	-999999	22	279703	1	1504	281207									Exp
List1	33	2	young			1	85	IA	ORC	SO-IA	24	1	77	9										1	1	-999999	21	313061	1	654	313715									Exp
List1	33	2	young			1	86	IA	ORC	SO-IA	21	1	78	9										1	1	-999999	11	316376	1	575	316951									Exp
List1	34	1	young			1	10	IA	ORC	SO-IA	65	1	2	8										1	0	-999999	24	60588	0	1810	62398									Exp
List1	34	1	young			1	12	IA	ORC	SO-IA	66	1	4	7										0	1	-999999	14	68586	0	3229	71815									Exp
List1	34	1	young			1	18	IA	ORC	SO-IA	23	1	10	9										0	0	-999999	18	88748	1	1997	90745									Exp
List1	34	1	young			1	27	IA	ORC	SO-IA	68	1	19	7										0	1	-999999	27	150981	0	1958	152939									Exp
List1	34	1	young			1	29	IA	ORC	SO-IA	22	1	21	9										1	0	-999999	17	158546	0	1841	160387									Exp
List1	34	1	young			1	58	IA	ORC	SO-IA	19	1	50	9										1	0	-999999	19	262518	0	3015	265533									Exp
List1	34	1	young			1	60	IA	ORC	SO-IA	64	1	52	8										0	0	-999999	19	273415	1	2915	276330									Exp
List1	34	1	young			1	73	IA	ORC	SO-IA	67	1	65	7										0	0	-999999	12	315221	1	4629	319850									Exp
List1	34	1	young			1	75	IA	ORC	SO-IA	21	1	67	9										1	0	-999999	23	324069	0	2145	326214									Exp
List1	34	1	young			1	81	IA	ORC	SO-IA	24	1	73	9										1	0	-999999	29	343330	0	1657	344987									Exp
List1	34	1	young			1	92	IA	ORC	SO-IA	63	1	84	8										1	1	-999999	20	387302	1	3256	390558									Exp
List1	34	1	young			1	96	IA	ORC	SO-IA	20	1	88	9										1	1	-999999	18	406080	1	1031	407111									Exp
List1	34	2	young			1	13	IA	ORC	SO-IA	20	1	5	9										0	1	-999999	14	270612	0	4033	274645									Exp
List1	34	2	young			1	15	IA	ORC	SO-IA	63	1	7	8										1	1	-999999	18	283442	1	1614	285056									Exp
List1	34	2	young			1	19	IA	ORC	SO-IA	64	1	11	8										0	0	-999999	14	301171	1	2938	304109									Exp
List1	34	2	young			1	24	IA	ORC	SO-IA	22	1	16	9										0	0	-999999	21	318333	1	5635	323968									Exp
List1	34	2	young			1	25	IA	ORC	SO-IA	21	1	17	9										1	1	-999999	20	326814	1	746	327560									Exp
List1	34	2	young			1	34	IA	ORC	SO-IA	66	1	26	7										0	0	-999999	19	353974	1	2944	356918									Exp
List1	34	2	young			1	47	IA	ORC	SO-IA	23	1	39	9										0	0	-999999	24	394929	1	2313	397242									Exp
List1	34	2	young			1	73	IA	ORC	SO-IA	65	1	65	8										0	1	-999999	11	486988	0	1758	488746									Exp
List1	34	2	young			1	75	IA	ORC	SO-IA	19	1	67	9										1	0	-999999	14	494536	0	3757	498293									Exp
List1	34	2	young			1	86	IA	ORC	SO-IA	68	1	78	7										0	0	-999999	24	530127	1	1335	531462									Exp
List1	34	2	young			1	88	IA	ORC	SO-IA	24	1	80	9										1	1	-999999	29	539758	1	547	540305									Exp
List1	34	2	young			1	96	IA	ORC	SO-IA	67	1	88	7										1	1	-999999	24	569800	1	2890	572690									Exp
List1	35	1	young			1	11	IA	ORC	SO-IA	23	1	3	9										1	0	-999999	21	71149	0	2287	73436									Exp
List1	35	1	young			1	13	IA	ORC	SO-IA	22	1	5	9										1	0	-999999	18	81713	0	1320	83033									Exp
List1	35	1	young			1	16	IA	ORC	SO-IA	68	1	8	7										1	1	-999999	29	96409	1	1310	97719									Exp
List1	35	1	young			1	18	IA	ORC	SO-IA	67	1	10	7										1	0	-999999	24	104457	0	1124	105581									Exp
List1	35	1	young			1	21	IA	ORC	SO-IA	19	1	13	9										1	0	-999999	15	117170	0	1010	118180									Exp
List1	35	1	young			1	23	IA	ORC	SO-IA	66	1	15	7										1	1	-999999	19	125202	1	1281	126483									Exp
List1	35	1	young			1	24	IA	ORC	SO-IA	24	1	16	9										1	0	-999999	28	129484	0	2140	131624									Exp
List1	35	1	young			1	27	IA	ORC	SO-IA	21	1	19	9										1	0	-999999	24	144930	0	1234	146164									Exp
List1	35	1	young			1	35	IA	ORC	SO-IA	63	1	27	8										1	1	-999999	19	172539	1	1953	174492									Exp
List1	35	1	young			1	41	IA	ORC	SO-IA	20	1	33	9										1	1	-999999	17	194000	1	1042	195042									Exp
List1	35	1	young			1	48	IA	ORC	SO-IA	64	1	40	8										1	0	-999999	13	234756	0	1328	236084									Exp
List1	35	1	young			1	60	IA	ORC	SO-IA	65	1	52	8										1	0	-999999	10	280194	0	759	280953									Exp
List1	35	2	young			1	9	IA	ORC	SO-IA	67	1	1	7										1	1	-999999	32	52205	1	2773	54978									Exp
List1	35	2	young			1	17	IA	ORC	SO-IA	63	1	9	8										1	1	-999999	25	86879	1	1727	88606									Exp
List1	35	2	young			1	18	IA	ORC	SO-IA	68	1	10	7										0	0	-999999	18	92761	1	1928	94689									Exp
List1	35	2	young			1	30	IA	ORC	SO-IA	22	1	22	9										1	0	-999999	17	138649	0	3266	141915									Exp
List1	35	2	young			1	34	IA	ORC	SO-IA	21	1	26	9										1	1	-999999	20	153528	1	684	154212									Exp
List1	35	2	young			1	35	IA	ORC	SO-IA	20	1	27	9										1	1	-999999	60	156894	1	1492	158386									Exp
List1	35	2	young			1	52	IA	ORC	SO-IA	65	1	44	8										1	1	-999999	35	236640	1	1682	238322									Exp
List1	35	2	young			1	54	IA	ORC	SO-IA	24	1	46	9										1	1	-999999	23	243771	1	1789	245560									Exp
List1	35	2	young			1	58	IA	ORC	SO-IA	66	1	50	7										1	0	-999999	11	257801	0	1056	258857									Exp
List1	35	2	young			1	61	IA	ORC	SO-IA	23	1	53	9										1	0	-999999	28	266565	0	2162	268727									Exp
List1	35	2	young			1	82	IA	ORC	SO-IA	19	1	74	9										1	0	-999999	17	360607	0	1528	362135									Exp
List1	35	2	young			1	88	IA	ORC	SO-IA	64	1	80	8										1	0	-999999	11	380601	0	1394	381995									Exp
List1	36	1	young			1	19	IA	ORC	SO-IA	22	1	11	9										1	0	-999999	14	109253	0	1830	111083									Exp
List1	36	1	young			1	22	IA	ORC	SO-IA	23	1	14	9										1	0	-999999	28	125415	0	1555	126970									Exp
List1	36	1	young			1	29	IA	ORC	SO-IA	66	1	21	7										1	1	-999999	22	149309	1	1298	150607									Exp
List1	36	1	young			1	32	IA	ORC	SO-IA	63	1	24	8										1	1	-999999	26	171203	1	1681	172884									Exp
List1	36	1	young			1	44	IA	ORC	SO-IA	67	1	36	7										1	0	-999999	19	214625	0	1561	216186									Exp
List1	36	1	young			1	51	IA	ORC	SO-IA	68	1	43	7										1	1	-999999	26	238569	1	1372	239941									Exp
List1	36	1	young			1	58	IA	ORC	SO-IA	20	1	50	9										1	1	-999999	21	261096	1	1534	262630									Exp
List1	36	1	young			1	62	IA	ORC	SO-IA	21	1	54	9										1	0	-999999	27	277625	0	955	278580									Exp
List1	36	1	young			1	65	IA	ORC	SO-IA	65	1	57	8										1	0	-999999	20	287122	0	712	287834									Exp
List1	36	1	young			1	71	IA	ORC	SO-IA	19	1	63	9										1	0	-999999	29	316931	0	1439	318370									Exp
List1	36	1	young			1	86	IA	ORC	SO-IA	24	1	78	9										1	0	-999999	16	382664	0	1214	383878									Exp
List1	36	1	young			1	94	IA	ORC	SO-IA	64	1	86	8										1	0	-999999	15	411189	0	1520	412709									Exp
List1	36	2	young			1	19	IA	ORC	SO-IA	20	1	11	9										1	1	-999999	22	90669	1	1346	92015									Exp
List1	36	2	young			1	22	IA	ORC	SO-IA	21	1	14	9										1	1	-999999	10	101782	1	1120	102902									Exp
List1	36	2	young			1	45	IA	ORC	SO-IA	68	1	37	7										1	0	-999999	18	195507	0	2318	197825									Exp
List1	36	2	young			1	57	IA	ORC	SO-IA	24	1	49	9										1	1	-999999	23	235697	1	1072	236769									Exp
List1	36	2	young			1	60	IA	ORC	SO-IA	23	1	52	9										1	0	-999999	28	245128	0	3254	248382									Exp
List1	36	2	young			1	62	IA	ORC	SO-IA	67	1	54	7										1	1	-999999	20	254958	1	1231	256189									Exp
List1	36	2	young			1	65	IA	ORC	SO-IA	65	1	57	8										1	1	-999999	26	266939	1	1261	268200									Exp
List1	36	2	young			1	70	IA	ORC	SO-IA	64	1	62	8										1	0	-999999	16	279069	0	1467	280536									Exp
List1	36	2	young			1	71	IA	ORC	SO-IA	22	1	63	9										1	0	-999999	22	283651	0	977	284628									Exp
List1	36	2	young			1	73	IA	ORC	SO-IA	19	1	65	9										0	0	-999999	9	289399	1	2102	291501									Exp
List1	36	2	young			1	78	IA	ORC	SO-IA	66	1	70	7										0	0	-999999	24	315659	1	2752	318411									Exp
List1	36	2	young			1	90	IA	ORC	SO-IA	63	1	82	8										1	1	-999999	19	357181	1	1057	358238									Exp
List1	20	1	young			1	15	AI	SRC	SS-AI	45	1	7	8										0	0	-999999	10	81125	1	3104	84229									Exp
List1	20	1	young			1	16	AI	SRC	SS-AI	3	1	8	9										1	1	-999999	28	90190	1	1945	92135									Exp
List1	20	1	young			1	29	AI	SRC	SS-AI	5	1	21	9										1	0	-999999	23	134645	0	2478	137123									Exp
List1	20	1	young			1	31	AI	SRC	SS-AI	49	1	23	7										0	0	-999999	18	144009	1	2238	146247									Exp
List1	20	1	young			1	32	AI	SRC	SS-AI	48	1	24	7										1	0	-999999	27	150774	0	2069	152843									Exp
List1	20	1	young			1	43	AI	SRC	SS-AI	6	1	35	9										1	1	-999999	23	208058	1	1235	209293									Exp
List1	20	1	young			1	44	AI	SRC	SS-AI	46	1	36	7										1	1	-999999	13	217356	1	1119	218475									Exp
List1	20	1	young			1	51	AI	SRC	SS-AI	50	1	43	7										1	1	-999999	13	259795	1	2750	262545									Exp
List1	20	1	young			1	57	AI	SRC	SS-AI	47	1	49	7										1	0	-999999	16	284505	0	1895	286400									Exp
List1	20	1	young			1	64	AI	SRC	SS-AI	1	1	56	9										1	0	-999999	15	313530	0	1796	315326									Exp
List1	20	1	young			1	68	AI	SRC	SS-AI	4	1	60	9										1	0	-999999	12	335658	0	1884	337542									Exp
List1	20	1	young			1	70	AI	SRC	SS-AI	2	1	62	9										0	0	-999999	8	344822	1	940	345762									Exp
List1	20	2	young			1	18	AI	SRC	SS-AI	46	1	10	7										0	0	-999999	23	81795	1	1925	83720									Exp
List1	20	2	young			1	27	AI	SRC	SS-AI	1	1	19	9										1	1	-999999	22	116219	1	2045	118264									Exp
List1	20	2	young			1	37	AI	SRC	SS-AI	4	1	29	9										0	0	-999999	23	155275	1	1666	156941									Exp
List1	20	2	young			1	48	AI	SRC	SS-AI	6	1	40	9										1	1	-999999	20	206578	1	1711	208289									Exp
List1	20	2	young			1	50	AI	SRC	SS-AI	49	1	42	7										0	0	-999999	21	220091	1	4658	224749									Exp
List1	20	2	young			1	54	AI	SRC	SS-AI	50	1	46	7										1	0	-999999	12	239969	0	2536	242505									Exp
List1	20	2	young			1	65	AI	SRC	SS-AI	5	1	57	9										0	0	-999999	25	291639	1	2607	294246									Exp
List1	20	2	young			1	67	AI	SRC	SS-AI	48	1	59	7										1	1	-999999	21	304386	1	2407	306793									Exp
List1	20	2	young			1	73	AI	SRC	SS-AI	3	1	65	9										1	1	-999999	25	330895	1	1298	332193									Exp
List1	20	2	young			1	91	AI	SRC	SS-AI	2	1	83	9										1	0	-999999	14	404376	0	2656	407032									Exp
List1	20	2	young			1	92	AI	SRC	SS-AI	45	1	84	8										1	1	-999999	24	412707	1	2122	414829									Exp
List1	20	2	young			1	94	AI	SRC	SS-AI	47	1	86	7										1	0	-999999	27	427353	0	2101	429454									Exp
List1	21	1	young			1	11	AI	SRC	SS-AI	45	1	3	8										0	0	-999999	18	61672	1	2174	63846									Exp
List1	21	1	young			1	24	AI	SRC	SS-AI	6	1	16	9										1	1	-999999	11	101328	1	1339	102667									Exp
List1	21	1	young			1	33	AI	SRC	SS-AI	4	1	25	9										1	0	-999999	17	130570	0	2642	133212									Exp
List1	21	1	young			1	42	AI	SRC	SS-AI	1	1	34	9										1	0	-999999	15	163745	0	1425	165170									Exp
List1	21	1	young			1	54	AI	SRC	SS-AI	50	1	46	7										1	1	-999999	13	213915	1	1487	215402									Exp
List1	21	1	young			1	56	AI	SRC	SS-AI	47	1	48	7										0	0	-999999	9	225379	1	2656	228035									Exp
List1	21	1	young			1	61	AI	SRC	SS-AI	2	1	53	9										1	0	-999999	15	245190	0	1851	247041									Exp
List1	21	1	young			1	67	AI	SRC	SS-AI	49	1	59	7										1	0	-999999	26	267717	0	2030	269747									Exp
List1	21	1	young			1	72	AI	SRC	SS-AI	48	1	64	7										1	0	-999999	21	287129	0	1253	288382									Exp
List1	21	1	young			1	74	AI	SRC	SS-AI	5	1	66	9										1	0	-999999	15	296510	0	1072	297582									Exp
List1	21	1	young			1	83	AI	SRC	SS-AI	3	1	75	9										1	1	-999999	24	337465	1	1799	339264									Exp
List1	21	1	young			1	85	AI	SRC	SS-AI	46	1	77	7										1	1	-999999	18	345613	1	2031	347644									Exp
List1	21	2	young			1	19	AI	SRC	SS-AI	4	1	11	9										1	0	-999999	14	80105	0	2195	82300									Exp
List1	21	2	young			1	20	AI	SRC	SS-AI	2	1	12	9										0	0	-999999	18	87786	1	3565	91351									Exp
List1	21	2	young			1	29	AI	SRC	SS-AI	5	1	21	9										0	0	-999999	23	129525	1	2296	131821									Exp
List1	21	2	young			1	34	AI	SRC	SS-AI	49	1	26	7										1	0	-999999	25	148970	0	1829	150799									Exp
List1	21	2	young			1	35	AI	SRC	SS-AI	45	1	27	8										1	1	-999999	22	157501	1	935	158436									Exp
List1	21	2	young			1	51	AI	SRC	SS-AI	46	1	43	7										1	0	-999999	18	207405	0	921	208326									Exp
List1	21	2	young			1	62	AI	SRC	SS-AI	1	1	54	9										1	1	-999999	19	245078	1	1023	246101									Exp
List1	21	2	young			1	65	AI	SRC	SS-AI	3	1	57	9										1	1	-999999	16	258641	1	1374	260015									Exp
List1	21	2	young			1	75	AI	SRC	SS-AI	6	1	67	9										1	1	-999999	24	291849	1	3356	295205									Exp
List1	21	2	young			1	77	AI	SRC	SS-AI	47	1	69	7										1	0	-999999	21	305095	0	1247	306342									Exp
List1	21	2	young			1	82	AI	SRC	SS-AI	50	1	74	7										1	0	-999999	30	330039	0	2152	332191									Exp
List1	21	2	young			1	85	AI	SRC	SS-AI	48	1	77	7										0	1	-999999	25	341952	0	1673	343625									Exp
List1	3	1	young			1	11	AI	SRC	SS-AI	2	1	3	9										1	0	-999999	19	73894	0	4355	78249									Exp
List1	3	1	young			1	15	AI	SRC	SS-AI	48	1	7	7										0	0	-999999	29	92855	1	4043	96898									Exp
List1	3	1	young			1	44	AI	SRC	SS-AI	5	1	36	9										0	0	-999999	16	227153	1	3567	230720									Exp
List1	3	1	young			1	50	AI	SRC	SS-AI	50	1	42	7										0	1	-999999	17	258095	0	2843	260938									Exp
List1	3	1	young			1	61	AI	SRC	SS-AI	4	1	53	9										0	0	-999999	22	317046	1	4158	321204									Exp
List1	3	1	young			1	63	AI	SRC	SS-AI	45	1	55	8										0	0	-999999	9	335924	1	1867	337791									Exp
List1	3	1	young			1	69	AI	SRC	SS-AI	46	1	61	7										0	1	-999999	15	365083	0	3445	368528									Exp
List1	3	1	young			1	70	AI	SRC	SS-AI	3	1	62	9										1	1	-999999	11	376213	1	4468	380681									Exp
List1	3	1	young			1	77	AI	SRC	SS-AI	49	1	69	7										0	0	-999999	19	411054	1	2508	413562									Exp
List1	3	1	young			1	82	AI	SRC	SS-AI	47	1	74	7										1	0	-999999	16	441529	0	3478	445007									Exp
List1	3	1	young			1	93	AI	SRC	SS-AI	6	1	85	9										1	1	-999999	11	490883	1	2210	493093									Exp
List1	3	1	young			1	95	AI	SRC	SS-AI	1	1	87	9										0	0	-999999	21	504679	1	4502	509181									Exp
List1	3	2	young			1	14	AI	SRC	SS-AI	47	1	6	7										0	0	-999999	17	72306	1	6087	78393									Exp
List1	3	2	young			1	25	AI	SRC	SS-AI	50	1	17	7										0	0	-999999	18	134890	1	2459	137349									Exp
List1	3	2	young			1	26	AI	SRC	SS-AI	45	1	18	8										0	1	-999999	11	145620	0	2929	148549									Exp
List1	3	2	young			1	35	AI	SRC	SS-AI	3	1	27	9										1	1	-999999	19	193174	1	4266	197440									Exp
List1	3	2	young			1	36	AI	SRC	SS-AI	6	1	28	9										1	1	-999999	18	205288	1	6187	211475									Exp
List1	3	2	young			1	54	AI	SRC	SS-AI	4	1	46	9										1	0	-999999	26	289465	0	1456	290921									Exp
List1	3	2	young			1	74	AI	SRC	SS-AI	49	1	66	7										0	0	-999999	20	367711	1	2268	369979									Exp
List1	3	2	young			1	79	AI	SRC	SS-AI	2	1	71	9										1	0	-999999	11	388672	0	4961	393633									Exp
List1	3	2	young			1	81	AI	SRC	SS-AI	48	1	73	7										1	1	-999999	14	402119	1	2401	404520									Exp
List1	3	2	young			1	82	AI	SRC	SS-AI	46	1	74	7										1	0	-999999	23	412783	0	1982	414765									Exp
List1	3	2	young			1	89	AI	SRC	SS-AI	1	1	81	9										1	1	-999999	23	437993	1	3290	441283									Exp
List1	3	2	young			1	93	AI	SRC	SS-AI	5	1	85	9										1	0	-999999	13	457071	0	1847	458918									Exp
List1	4	1	young			1	19	AI	SRC	SS-AI	50	1	11	7										1	1	-999999	13	139949	1	990	140939									Exp
List1	4	1	young			1	22	AI	SRC	SS-AI	4	1	14	9										1	0	-999999	21	148351	0	1333	149684									Exp
List1	4	1	young			1	30	AI	SRC	SS-AI	46	1	22	7										1	1	-999999	20	172939	1	750	173689									Exp
List1	4	1	young			1	40	AI	SRC	SS-AI	3	1	32	9										1	1	-999999	11	206380	1	1485	207865									Exp
List1	4	1	young			1	41	AI	SRC	SS-AI	1	1	33	9										1	0	-999999	17	211014	0	1602	212616									Exp
List1	4	1	young			1	42	AI	SRC	SS-AI	45	1	34	8										1	0	-999999	27	217165	0	3110	220275									Exp
List1	4	1	young			1	45	AI	SRC	SS-AI	6	1	37	9										1	1	-999999	12	232468	1	1997	234465									Exp
List1	4	1	young			1	53	AI	SRC	SS-AI	49	1	45	7										1	0	-999999	13	259907	0	1236	261143									Exp
List1	4	1	young			1	54	AI	SRC	SS-AI	48	1	46	7										1	0	-999999	11	263024	0	1730	264754									Exp
List1	4	1	young			1	85	AI	SRC	SS-AI	5	1	77	9										1	0	-999999	21	363962	0	1772	365734									Exp
List1	4	1	young			1	90	AI	SRC	SS-AI	2	1	82	9										1	0	-999999	21	383733	0	4958	388691									Exp
List1	4	1	young			1	94	AI	SRC	SS-AI	47	1	86	7										0	0	-999999	18	402870	1	4621	407491									Exp
List1	4	2	young			1	9	AI	SRC	SS-AI	48	1	1	7										1	1	-999999	26	63103	1	2142	65245									Exp
List1	4	2	young			1	12	AI	SRC	SS-AI	46	1	4	7										1	0	-999999	14	72655	0	1010	73665									Exp
List1	4	2	young			1	14	AI	SRC	SS-AI	3	1	6	9										1	1	-999999	23	79407	1	870	80277									Exp
List1	4	2	young			1	15	AI	SRC	SS-AI	49	1	7	7										1	0	-999999	21	82157	0	1450	83607									Exp
List1	4	2	young			1	26	AI	SRC	SS-AI	6	1	18	9										1	1	-999999	11	118281	1	1228	119509									Exp
List1	4	2	young			1	31	AI	SRC	SS-AI	2	1	23	9										1	0	-999999	20	131951	0	1476	133427									Exp
List1	4	2	young			1	54	AI	SRC	SS-AI	50	1	46	7										1	0	-999999	14	221202	0	1179	222381									Exp
List1	4	2	young			1	55	AI	SRC	SS-AI	5	1	47	9										1	0	-999999	23	225020	0	1235	226255									Exp
List1	4	2	young			1	56	AI	SRC	SS-AI	45	1	48	8										1	1	-999999	12	227770	1	1991	229761									Exp
List1	4	2	young			1	65	AI	SRC	SS-AI	47	1	57	7										1	0	-999999	22	251909	0	1216	253125									Exp
List1	4	2	young			1	77	AI	SRC	SS-AI	1	1	69	9										1	1	-999999	20	284799	1	831	285630									Exp
List1	4	2	young			1	80	AI	SRC	SS-AI	4	1	72	9										1	0	-999999	10	296101	0	1446	297547									Exp
List1	5	1	young			1	21	AI	SRC	SS-AI	50	1	13	7										1	1	-999999	21	162180	1	1369	163549									Exp
List1	5	1	young			1	23	AI	SRC	SS-AI	46	1	15	7										1	1	-999999	17	171777	1	793	172570									Exp
List1	5	1	young			1	26	AI	SRC	SS-AI	48	1	18	7										1	0	-999999	10	184857	0	1611	186468									Exp
List1	5	1	young			1	38	AI	SRC	SS-AI	4	1	30	9										1	0	-999999	17	232528	0	1393	233921									Exp
List1	5	1	young			1	39	AI	SRC	SS-AI	45	1	31	8										1	0	-999999	16	238126	0	2023	240149									Exp
List1	5	1	young			1	40	AI	SRC	SS-AI	1	1	32	9										1	0	-999999	17	243141	0	2228	245369									Exp
List1	5	1	young			1	51	AI	SRC	SS-AI	2	1	43	9										0	0	-999999	13	301359	1	1524	302883									Exp
List1	5	1	young			1	58	AI	SRC	SS-AI	49	1	50	7										1	0	-999999	19	341749	0	2943	344692									Exp
List1	5	1	young			1	70	AI	SRC	SS-AI	47	1	62	7										1	0	-999999	5	397801	0	1468	399269									Exp
List1	5	1	young			1	80	AI	SRC	SS-AI	3	1	72	9										1	1	-999999	6	441822	1	4359	446181									Exp
List1	5	1	young			1	81	AI	SRC	SS-AI	5	1	73	9										1	0	-999999	14	449037	0	998	450035									Exp
List1	5	1	young			1	85	AI	SRC	SS-AI	6	1	77	9										1	1	-999999	21	465066	1	681	465747									Exp
List1	5	2	young			1	23	AI	SRC	SS-AI	4	1	15	9										1	0	-999999	24	113054	0	899	113953									Exp
List1	5	2	young			1	28	AI	SRC	SS-AI	46	1	20	7										1	0	-999999	7	130066	0	1038	131104									Exp
List1	5	2	young			1	30	AI	SRC	SS-AI	49	1	22	7										0	0	-999999	18	143580	1	2285	145865									Exp
List1	5	2	young			1	39	AI	SRC	SS-AI	1	1	31	9										1	1	-999999	21	185935	1	989	186924									Exp
List1	5	2	young			1	42	AI	SRC	SS-AI	50	1	34	7										1	0	-999999	19	196332	0	1150	197482									Exp
List1	5	2	young			1	50	AI	SRC	SS-AI	48	1	42	7										1	1	-999999	20	232589	1	1257	233846									Exp
List1	5	2	young			1	52	AI	SRC	SS-AI	5	1	44	9										1	0	-999999	14	241887	0	2379	244266									Exp
List1	5	2	young			1	57	AI	SRC	SS-AI	47	1	49	7										0	0	-999999	13	262665	1	3480	266145									Exp
List1	5	2	young			1	63	AI	SRC	SS-AI	6	1	55	9										1	1	-999999	18	296706	1	1193	297899									Exp
List1	5	2	young			1	71	AI	SRC	SS-AI	2	1	63	9										1	0	-999999	8	346876	0	6355	353231									Exp
List1	5	2	young			1	80	AI	SRC	SS-AI	3	1	72	9										0	1	-999999	21	402844	0	5627	408471									Exp
List1	5	2	young			1	85	AI	SRC	SS-AI	45	1	77	8										1	1	-999999	21	429754	1	777	430531									Exp
List1	6	1	young			1	13	AI	SRC	SS-AI	50	1	5	7										1	1	-999999	16	168676	1	4073	172749									Exp
List1	6	1	young			1	19	AI	SRC	SS-AI	47	1	11	7										1	0	-999999	11	195519	0	1415	196934									Exp
List1	6	1	young			1	30	AI	SRC	SS-AI	45	1	22	8										1	0	-999999	16	239840	0	2381	242221									Exp
List1	6	1	young			1	33	AI	SRC	SS-AI	5	1	25	9										0	0	-999999	14	251471	1	840	252311									Exp
List1	6	1	young			1	34	AI	SRC	SS-AI	4	1	26	9										1	0	-999999	25	256036	0	2165	258201									Exp
List1	6	1	young			1	46	AI	SRC	SS-AI	2	1	38	9										1	0	-999999	12	311455	0	3356	314811									Exp
List1	6	1	young			1	53	AI	SRC	SS-AI	49	1	45	7										1	0	-999999	13	341447	0	1272	342719									Exp
List1	6	1	young			1	54	AI	SRC	SS-AI	46	1	46	7										1	1	-999999	14	346096	1	1574	347670									Exp
List1	6	1	young			1	55	AI	SRC	SS-AI	1	1	47	9										1	0	-999999	20	350478	0	1791	352269									Exp
List1	6	1	young			1	57	AI	SRC	SS-AI	6	1	49	9										1	1	-999999	11	358759	1	1305	360064									Exp
List1	6	1	young			1	59	AI	SRC	SS-AI	48	1	51	7										1	0	-999999	19	365824	0	1833	367657									Exp
List1	6	1	young			1	63	AI	SRC	SS-AI	3	1	55	9										1	1	-999999	24	383552	1	3090	386642									Exp
List1	6	2	young			1	14	AI	SRC	SS-AI	6	1	6	9										1	1	-999999	9	73236	1	1293	74529									Exp
List1	6	2	young			1	28	AI	SRC	SS-AI	1	1	20	9										1	1	-999999	20	114642	1	994	115636									Exp
List1	6	2	young			1	30	AI	SRC	SS-AI	3	1	22	9										1	1	-999999	12	120290	1	1022	121312									Exp
List1	6	2	young			1	33	AI	SRC	SS-AI	50	1	25	7										1	0	-999999	13	130971	0	1685	132656									Exp
List1	6	2	young			1	39	AI	SRC	SS-AI	45	1	31	8										1	1	-999999	6	152548	1	1468	154016									Exp
List1	6	2	young			1	46	AI	SRC	SS-AI	49	1	38	7										0	0	-999999	9	178575	1	4235	182810									Exp
List1	6	2	young			1	58	AI	SRC	SS-AI	48	1	50	7										1	1	-999999	10	213199	1	2486	215685									Exp
List1	6	2	young			1	61	AI	SRC	SS-AI	47	1	53	7										1	0	-999999	5	223779	0	1766	225545									Exp
List1	6	2	young			1	65	AI	SRC	SS-AI	5	1	57	9										1	0	-999999	9	236993	0	2282	239275									Exp
List1	6	2	young			1	75	AI	SRC	SS-AI	46	1	67	7										1	0	-999999	17	274149	0	1815	275964									Exp
List1	6	2	young			1	77	AI	SRC	SS-AI	2	1	69	9										1	0	-999999	23	282997	0	2226	285223									Exp
List1	6	2	young			1	79	AI	SRC	SS-AI	4	1	71	9										1	0	-999999	12	290045	0	1012	291057									Exp
List1	7	1	young			1	10	AI	SRC	SS-AI	5	1	2	9										1	0	-999999	59	136260	0	1621	137881									Exp
List1	7	1	young			1	12	AI	SRC	SS-AI	2	1	4	9										1	0	-999999	10	147478	0	1820	149298									Exp
List1	7	1	young			1	22	AI	SRC	SS-AI	48	1	14	7										1	0	-999999	14	199056	0	1655	200711									Exp
List1	7	1	young			1	31	AI	SRC	SS-AI	6	1	23	9										1	1	-999999	10	237880	1	719	238599									Exp
List1	7	1	young			1	42	AI	SRC	SS-AI	1	1	34	9										1	0	-999999	11	284023	0	1692	285715									Exp
List1	7	1	young			1	45	AI	SRC	SS-AI	49	1	37	7										1	0	-999999	16	296926	0	1046	297972									Exp
List1	7	1	young			1	54	AI	SRC	SS-AI	3	1	46	9										1	1	-999999	10	327282	1	3065	330347									Exp
List1	7	1	young			1	55	AI	SRC	SS-AI	50	1	47	7										1	1	-999999	12	333867	1	2353	336220									Exp
List1	7	1	young			1	64	AI	SRC	SS-AI	4	1	56	9										1	0	-999999	13	368057	0	1659	369716									Exp
List1	7	1	young			1	74	AI	SRC	SS-AI	45	1	66	8										1	0	-999999	15	413683	0	768	414451									Exp
List1	7	1	young			1	91	AI	SRC	SS-AI	46	1	83	7										1	1	-999999	20	473745	1	913	474658									Exp
List1	7	1	young			1	92	AI	SRC	SS-AI	47	1	84	7										1	0	-999999	24	477129	0	2224	479353									Exp
List1	7	2	young			1	16	AI	SRC	SS-AI	49	1	8	7										1	0	-999999	20	106200	0	2231	108431									Exp
List1	7	2	young			1	20	AI	SRC	SS-AI	4	1	12	9										1	0	-999999	22	123787	0	1612	125399									Exp
List1	7	2	young			1	24	AI	SRC	SS-AI	5	1	16	9										1	0	-999999	22	141174	0	1958	143132									Exp
List1	7	2	young			1	26	AI	SRC	SS-AI	1	1	18	9										1	1	-999999	23	153776	1	828	154604									Exp
List1	7	2	young			1	33	AI	SRC	SS-AI	2	1	25	9										1	0	-999999	11	181032	0	3098	184130									Exp
List1	7	2	young			1	45	AI	SRC	SS-AI	45	1	37	8										1	1	-999999	13	232376	1	1872	234248									Exp
List1	7	2	young			1	53	AI	SRC	SS-AI	48	1	45	7										1	1	-999999	25	266233	1	1100	267333									Exp
List1	7	2	young			1	67	AI	SRC	SS-AI	46	1	59	7										1	0	-999999	11	314792	0	830	315622									Exp
List1	7	2	young			1	70	AI	SRC	SS-AI	3	1	62	9										1	1	-999999	21	327328	1	1233	328561									Exp
List1	7	2	young			1	73	AI	SRC	SS-AI	47	1	65	7										1	0	-999999	23	339248	0	1653	340901									Exp
List1	7	2	young			1	79	AI	SRC	SS-AI	6	1	71	9										1	1	-999999	17	361936	1	1128	363064									Exp
List1	7	2	young			1	92	AI	SRC	SS-AI	50	1	84	7										1	0	-999999	23	402911	0	2026	404937									Exp
List1	8	1	young			1	9	AI	SRC	SS-AI	49	1	1	7										1	0	-999999	24	120500	0	1677	122177									Exp
List1	8	1	young			1	24	AI	SRC	SS-AI	48	1	16	7										1	0	-999999	8	186480	0	942	187422									Exp
List1	8	1	young			1	29	AI	SRC	SS-AI	50	1	21	7										1	1	-999999	24	206601	1	2232	208833									Exp
List1	8	1	young			1	33	AI	SRC	SS-AI	47	1	25	7										1	0	-999999	17	228539	0	1815	230354									Exp
List1	8	1	young			1	43	AI	SRC	SS-AI	2	1	35	9										0	0	-999999	19	265813	1	1274	267087									Exp
List1	8	1	young			1	60	AI	SRC	SS-AI	6	1	52	9										1	1	-999999	19	330626	1	762	331388									Exp
List1	8	1	young			1	65	AI	SRC	SS-AI	1	1	57	9										1	0	-999999	25	343329	0	886	344215									Exp
List1	8	1	young			1	67	AI	SRC	SS-AI	4	1	59	9										1	0	-999999	17	349597	0	1128	350725									Exp
List1	8	1	young			1	68	AI	SRC	SS-AI	46	1	60	7										1	1	-999999	11	353364	1	1102	354466									Exp
List1	8	1	young			1	69	AI	SRC	SS-AI	45	1	61	8										0	0	-999999	23	356581	1	790	357371									Exp
List1	8	1	young			1	73	AI	SRC	SS-AI	3	1	65	9										1	1	-999999	21	369117	1	1606	370723									Exp
List1	8	1	young			1	85	AI	SRC	SS-AI	5	1	77	9										1	0	-999999	15	410776	0	3565	414341									Exp
List1	8	2	young			1	20	AI	SRC	SS-AI	4	1	12	9										1	0	-999999	25	98350	0	2739	101089									Exp
List1	8	2	young			1	26	AI	SRC	SS-AI	49	1	18	7										1	0	-999999	23	126906	0	2692	129598									Exp
List1	8	2	young			1	43	AI	SRC	SS-AI	45	1	35	8										0	1	-999999	15	179667	0	2343	182010									Exp
List1	8	2	young			1	44	AI	SRC	SS-AI	1	1	36	9										1	1	-999999	20	184234	1	1947	186181									Exp
List1	8	2	young			1	61	AI	SRC	SS-AI	47	1	53	7										1	0	-999999	9	241146	0	850	241996									Exp
List1	8	2	young			1	71	AI	SRC	SS-AI	3	1	63	9										0	1	-999999	14	277804	0	2017	279821									Exp
List1	8	2	young			1	73	AI	SRC	SS-AI	5	1	65	9										0	0	-999999	8	285022	1	1716	286738									Exp
List1	8	2	young			1	74	AI	SRC	SS-AI	46	1	66	7										1	0	-999999	23	289623	0	1122	290745									Exp
List1	8	2	young			1	82	AI	SRC	SS-AI	2	1	74	9										1	0	-999999	7	313594	0	3029	316623									Exp
List1	8	2	young			1	85	AI	SRC	SS-AI	6	1	77	9										1	1	-999999	19	326130	1	821	326951									Exp
List1	8	2	young			1	87	AI	SRC	SS-AI	48	1	79	7										1	1	-999999	19	332682	1	1578	334260									Exp
List1	8	2	young			1	93	AI	SRC	SS-AI	50	1	85	7										1	0	-999999	18	352319	0	1505	353824									Exp
List1	9	1	young			1	23	AI	SRC	SS-AI	3	1	7	9										0	1	-999999	20	209590	0	4025	213615									Exp
List1	9	1	young			1	33	AI	SRC	SS-AI	49	1	17	7										1	0	-999999	13	262909	0	4482	267391									Exp
List1	9	1	young			1	37	AI	SRC	SS-AI	50	1	21	7										1	1	-999999	6	292135	1	5397	297532									Exp
List1	9	1	young			1	40	AI	SRC	SS-AI	6	1	24	9										1	1	-999999	19	312363	1	2814	315177									Exp
List1	9	1	young			1	47	AI	SRC	SS-AI	4	1	31	9										0	0	-999999	16	352869	1	3146	356015									Exp
List1	9	1	young			1	50	AI	SRC	SS-AI	1	1	34	9										1	0	-999999	13	368481	0	15404	383885									Exp
List1	9	1	young			1	53	AI	SRC	SS-AI	48	1	37	7										1	0	-999999	10	396374	0	1706	398080									Exp
List1	9	1	young			1	58	AI	SRC	SS-AI	45	1	42	8										1	0	-999999	14	420268	0	2769	423037									Exp
List1	9	1	young			1	61	AI	SRC	SS-AI	2	1	45	9										1	0	-999999	18	437780	0	1728	439508									Exp
List1	9	1	young			1	70	AI	SRC	SS-AI	5	1	54	9										1	0	-999999	6	471870	0	2093	473963									Exp
List1	9	1	young			1	95	AI	SRC	SS-AI	47	1	79	7										1	0	-999999	16	597437	0	2718	600155									Exp
List1	9	1	young			1	99	AI	SRC	SS-AI	46	1	83	7										1	1	-999999	9	615449	1	1702	617151									Exp
List1	9	2	young			1	17	AI	SRC	SS-AI	46	1	9	7										1	0	-999999	1	194282	0	2094	196376									Exp
List1	9	2	young			1	29	AI	SRC	SS-AI	50	1	21	7										1	0	-999999	2	256240	0	1454	257694									Exp
List1	9	2	young			1	36	AI	SRC	SS-AI	47	1	28	7										0	0	-999999	1	288942	1	9127	298069									Exp
List1	9	2	young			1	44	AI	SRC	SS-AI	3	1	36	9										1	1	-999999	2	340509	1	1398	341907									Exp
List1	9	2	young			1	53	AI	SRC	SS-AI	4	1	45	9										1	0	-999999	2	380699	0	8478	389177									Exp
List1	9	2	young			1	57	AI	SRC	SS-AI	5	1	49	9										0	0	-999999	2	404978	1	1662	406640									Exp
List1	9	2	young			1	79	AI	SRC	SS-AI	49	1	71	7										1	0	-999999	1	496998	0	4351	501349									Exp
List1	9	2	young			1	87	AI	SRC	SS-AI	1	1	79	9										1	1	-999999	1	539860	1	1671	541531									Exp
List1	9	2	young			1	89	AI	SRC	SS-AI	2	1	81	9										1	0	-999999	1	549908	0	4463	554371									Exp
List1	9	2	young			1	93	AI	SRC	SS-AI	48	1	85	7										1	1	-999999	1	575995	1	1855	577850									Exp
List1	9	2	young			1	95	AI	SRC	SS-AI	45	1	87	8										1	1	-999999	1	586379	1	1327	587706									Exp
List1	9	2	young			1	96	AI	SRC	SS-AI	6	1	88	9										1	1	-999999	2	590555	1	5798	596353									Exp
List1	10	1	young			1	9	AI	SRC	SS-AI	3	1	1	9										0	1	-999999	7	115929	0	2423	118352									Exp
List1	10	1	young			1	15	AI	SRC	SS-AI	2	1	7	9										1	0	-999999	12	147454	0	2846	150300									Exp
List1	10	1	young			1	19	AI	SRC	SS-AI	5	1	11	9										1	0	-999999	11	168449	0	1686	170135									Exp
List1	10	1	young			1	24	AI	SRC	SS-AI	46	1	16	7										1	1	-999999	11	196375	1	1237	197612									Exp
List1	10	1	young			1	31	AI	SRC	SS-AI	50	1	23	7										1	1	-999999	20	231765	1	1076	232841									Exp
List1	10	1	young			1	56	AI	SRC	SS-AI	4	1	48	9										1	0	-999999	7	366630	0	1276	367906									Exp
List1	10	1	young			1	57	AI	SRC	SS-AI	6	1	49	9										1	1	-999999	12	372712	1	1820	374532									Exp
List1	10	1	young			1	73	AI	SRC	SS-AI	47	1	65	7										1	0	-999999	9	450325	0	2983	453308									Exp
List1	10	1	young			1	74	AI	SRC	SS-AI	49	1	66	7										1	0	-999999	17	456206	0	2217	458423									Exp
List1	10	1	young			1	77	AI	SRC	SS-AI	45	1	69	8										1	0	-999999	7	470903	0	1089	471992									Exp
List1	10	1	young			1	86	AI	SRC	SS-AI	1	1	78	9										1	0	-999999	12	513608	0	2381	515989									Exp
List1	10	1	young			1	87	AI	SRC	SS-AI	48	1	79	7										1	0	-999999	11	518957	0	1521	520478									Exp
List1	10	2	young			1	11	AI	SRC	SS-AI	4	1	3	9										1	0	-999999	1	81159	0	1446	82605									Exp
List1	10	2	young			1	24	AI	SRC	SS-AI	6	1	16	9										1	1	-999999	1	143218	1	1039	144257									Exp
List1	10	2	young			1	26	AI	SRC	SS-AI	2	1	18	9										1	0	-999999	2	154938	0	2342	157280									Exp
List1	10	2	young			1	32	AI	SRC	SS-AI	46	1	24	7										1	0	-999999	2	179912	0	1270	181182									Exp
List1	10	2	young			1	36	AI	SRC	SS-AI	45	1	28	8										1	1	-999999	2	193687	1	5030	198717									Exp
List1	10	2	young			1	37	AI	SRC	SS-AI	49	1	29	7										1	0	-999999	1	203758	0	1494	205252									Exp
List1	10	2	young			1	49	AI	SRC	SS-AI	1	1	41	9										1	1	-999999	1	257170	1	1151	258321									Exp
List1	10	2	young			1	50	AI	SRC	SS-AI	5	1	42	9										1	0	-999999	2	260690	0	2558	263248									Exp
List1	10	2	young			1	54	AI	SRC	SS-AI	48	1	46	7										1	1	-999999	2	277769	1	1742	279511									Exp
List1	10	2	young			1	65	AI	SRC	SS-AI	50	1	57	7										1	0	-999999	1	322045	0	983	323028									Exp
List1	10	2	young			1	94	AI	SRC	SS-AI	3	1	86	9										1	1	-999999	2	450708	1	7166	457874									Exp
List1	10	2	young			1	96	AI	SRC	SS-AI	47	1	88	7										0	0	-999999	2	465131	1	1150	466281									Exp
List1	11	1	young			1	18	AI	SRC	SS-AI	46	1	10	7										1	1	-999999	2	119239	1	1886	121125									Exp
List1	11	1	young			1	27	AI	SRC	SS-AI	1	1	19	9										1	0	-999999	2	161708	0	1158	162866									Exp
List1	11	1	young			1	30	AI	SRC	SS-AI	3	1	22	9										0	1	-999999	1	169715	0	1447	171162									Exp
List1	11	1	young			1	38	AI	SRC	SS-AI	50	1	30	7										1	1	-999999	2	199993	1	1270	201263									Exp
List1	11	1	young			1	39	AI	SRC	SS-AI	6	1	31	9										1	1	-999999	1	203424	1	1247	204671									Exp
List1	11	1	young			1	43	AI	SRC	SS-AI	4	1	35	9										1	0	-999999	2	215856	0	2286	218142									Exp
List1	11	1	young			1	55	AI	SRC	SS-AI	45	1	47	8										1	0	-999999	1	247285	0	1111	248396									Exp
List1	11	1	young			1	57	AI	SRC	SS-AI	49	1	49	7										1	0	-999999	1	253245	0	2190	255435									Exp
List1	11	1	young			1	75	AI	SRC	SS-AI	5	1	67	9										0	0	-999999	1	312928	1	1151	314079									Exp
List1	11	1	young			1	93	AI	SRC	SS-AI	48	1	85	7										1	0	-999999	1	357725	0	943	358668									Exp
List1	11	1	young			1	95	AI	SRC	SS-AI	2	1	87	9										1	0	-999999	2	362845	0	2206	365051									Exp
List1	11	1	young			1	96	AI	SRC	SS-AI	47	1	88	7										1	0	-999999	1	366924	0	1879	368803									Exp
List1	11	2	young			1	12	AI	SRC	SS-AI	45	1	4	8										1	1	-999999	1	63718	1	1815	65533									Exp
List1	11	2	young			1	17	AI	SRC	SS-AI	47	1	9	7										0	0	-999999	1	78597	1	3686	82283									Exp
List1	11	2	young			1	29	AI	SRC	SS-AI	3	1	21	9										1	1	-999999	1	134265	1	1503	135768									Exp
List1	11	2	young			1	39	AI	SRC	SS-AI	46	1	31	7										1	0	-999999	1	169214	0	2103	171317									Exp
List1	11	2	young			1	42	AI	SRC	SS-AI	4	1	34	9										1	0	-999999	2	181654	0	1830	183484									Exp
List1	11	2	young			1	56	AI	SRC	SS-AI	48	1	48	7										1	1	-999999	1	228746	1	1583	230329									Exp
List1	11	2	young			1	70	AI	SRC	SS-AI	49	1	62	7										1	0	-999999	1	271039	0	1510	272549									Exp
List1	11	2	young			1	75	AI	SRC	SS-AI	2	1	67	9										1	0	-999999	1	290037	0	2015	292052									Exp
List1	11	2	young			1	78	AI	SRC	SS-AI	50	1	70	7										1	0	-999999	1	298621	0	839	299460									Exp
List1	11	2	young			1	84	AI	SRC	SS-AI	6	1	76	9										1	1	-999999	2	314732	1	1422	316154									Exp
List1	11	2	young			1	86	AI	SRC	SS-AI	1	1	78	9										1	1	-999999	1	321131	1	1063	322194									Exp
List1	11	2	young			1	93	AI	SRC	SS-AI	5	1	85	9										1	0	-999999	1	345737	0	2639	348376									Exp
List1	12	1	young			1	9	AI	SRC	SS-AI	45	1	1	8										1	0	-999999	26	714025	0	1264	715289									Exp
List1	12	1	young			1	10	AI	SRC	SS-AI	6	1	2	9										1	1	-999999	18	718859	1	1617	720476									Exp
List1	12	1	young			1	18	AI	SRC	SS-AI	47	1	10	7										1	0	-999999	14	757751	0	1662	759413									Exp
List1	12	1	young			1	25	AI	SRC	SS-AI	48	1	17	7										1	0	-999999	12	799743	0	2187	801930									Exp
List1	12	1	young			1	33	AI	SRC	SS-AI	3	1	25	9										1	1	-999999	15	840884	1	3309	844193									Exp
List1	12	1	young			1	42	AI	SRC	SS-AI	2	1	34	9										1	0	-999999	15	892312	0	2639	894951									Exp
List1	12	1	young			1	56	AI	SRC	SS-AI	49	1	48	7										1	0	-999999	24	946706	0	2349	949055									Exp
List1	12	1	young			1	59	AI	SRC	SS-AI	50	1	51	7										1	1	-999999	16	963259	1	676	963935									Exp
List1	12	1	young			1	62	AI	SRC	SS-AI	5	1	54	9										1	0	-999999	27	978079	0	2266	980345									Exp
List1	12	1	young			1	86	AI	SRC	SS-AI	46	1	78	7										1	1	-999999	14	1111190	1	1028	1112218									Exp
List1	12	1	young			1	92	AI	SRC	SS-AI	4	1	84	9										1	0	-999999	22	1132077	0	1881	1133958									Exp
List1	12	1	young			1	95	AI	SRC	SS-AI	1	1	87	9										1	0	-999999	20	1140896	0	1378	1142274									Exp
List1	12	2	young			1	16	AI	SRC	SS-AI	2	1	8	9										1	0	-999999	22	87504	0	1554	89058									Exp
List1	12	2	young			1	17	AI	SRC	SS-AI	48	1	9	7										1	1	-999999	29	92855	1	893	93748									Exp
List1	12	2	young			1	25	AI	SRC	SS-AI	47	1	17	7										1	0	-999999	16	120861	0	1029	121890									Exp
List1	12	2	young			1	33	AI	SRC	SS-AI	49	1	25	7										1	0	-999999	16	152134	0	965	153099									Exp
List1	12	2	young			1	35	AI	SRC	SS-AI	6	1	27	9										1	1	-999999	19	161419	1	2885	164304									Exp
List1	12	2	young			1	36	AI	SRC	SS-AI	50	1	28	7										1	0	-999999	24	168070	0	643	168713									Exp
List1	12	2	young			1	38	AI	SRC	SS-AI	3	1	30	9										1	1	-999999	12	173955	1	664	174619									Exp
List1	12	2	young			1	50	AI	SRC	SS-AI	46	1	42	7										1	0	-999999	14	208895	0	1265	210160									Exp
List1	12	2	young			1	65	AI	SRC	SS-AI	1	1	57	9										1	1	-999999	26	276176	1	1902	278078									Exp
List1	12	2	young			1	73	AI	SRC	SS-AI	5	1	65	9										1	0	-999999	7	309316	0	2003	311319									Exp
List1	12	2	young			1	80	AI	SRC	SS-AI	45	1	72	8										1	1	-999999	18	335738	1	992	336730									Exp
List1	12	2	young			1	94	AI	SRC	SS-AI	4	1	86	9										1	0	-999999	14	381397	0	987	382384									Exp
List1	13	1	young			1	18	AI	SRC	SS-AI	4	1	10	9										1	0	-999999	5	140213	0	3641	143854									Exp
List1	13	1	young			1	23	AI	SRC	SS-AI	49	1	15	7										1	0	-999999	11	173837	0	2716	176553									Exp
List1	13	1	young			1	25	AI	SRC	SS-AI	45	1	17	8										1	0	-999999	13	189816	0	1854	191670									Exp
List1	13	1	young			1	39	AI	SRC	SS-AI	1	1	31	9										1	0	-999999	5	256349	0	2440	258789									Exp
List1	13	1	young			1	45	AI	SRC	SS-AI	47	1	37	7										1	0	-999999	8	289990	0	1721	291711									Exp
List1	13	1	young			1	50	AI	SRC	SS-AI	48	1	42	7										1	0	-999999	9	309685	0	2505	312190									Exp
List1	13	1	young			1	52	AI	SRC	SS-AI	3	1	44	9										1	1	-999999	18	319165	1	4785	323950									Exp
List1	13	1	young			1	56	AI	SRC	SS-AI	50	1	48	7										1	1	-999999	21	338910	1	1148	340058									Exp
List1	13	1	young			1	74	AI	SRC	SS-AI	2	1	66	9										1	0	-999999	17	422305	0	3441	425746									Exp
List1	13	1	young			1	77	AI	SRC	SS-AI	46	1	69	7										1	1	-999999	19	439100	1	3047	442147									Exp
List1	13	1	young			1	91	AI	SRC	SS-AI	5	1	83	9										1	0	-999999	14	503833	0	2045	505878									Exp
List1	13	1	young			1	92	AI	SRC	SS-AI	6	1	84	9										1	1	-999999	13	508582	1	1678	510260									Exp
List1	13	2	young			1	13	AI	SRC	SS-AI	45	1	5	8										1	1	-999999	11	90922	1	1527	92449									Exp
List1	13	2	young			1	22	AI	SRC	SS-AI	6	1	14	9										1	1	-999999	15	132478	1	1606	134084									Exp
List1	13	2	young			1	35	AI	SRC	SS-AI	3	1	27	9										1	1	-999999	14	181065	1	1020	182085									Exp
List1	13	2	young			1	36	AI	SRC	SS-AI	46	1	28	7										1	0	-999999	14	185147	0	1319	186466									Exp
List1	13	2	young			1	37	AI	SRC	SS-AI	48	1	29	7										1	1	-999999	9	189646	1	1712	191358									Exp
List1	13	2	young			1	46	AI	SRC	SS-AI	5	1	38	9										1	0	-999999	15	219222	0	2738	221960									Exp
List1	13	2	young			1	47	AI	SRC	SS-AI	50	1	39	7										1	0	-999999	10	224470	0	1316	225786									Exp
List1	13	2	young			1	54	AI	SRC	SS-AI	49	1	46	7										1	0	-999999	13	250663	0	2651	253314									Exp
List1	13	2	young			1	70	AI	SRC	SS-AI	1	1	62	9										1	1	-999999	22	329926	1	1082	331008									Exp
List1	13	2	young			1	78	AI	SRC	SS-AI	47	1	70	7										1	0	-999999	15	379146	0	2501	381647									Exp
List1	13	2	young			1	81	AI	SRC	SS-AI	4	1	73	9										1	0	-999999	12	398041	0	2381	400422									Exp
List1	13	2	young			1	82	AI	SRC	SS-AI	2	1	74	9										1	0	-999999	11	404539	0	1802	406341									Exp
List1	14	1	young			1	10	AI	SRC	SS-AI	5	1	2	9										1	0	-999999	25	132035	0	3449	135484									Exp
List1	14	1	young			1	27	AI	SRC	SS-AI	46	1	19	7										1	1	-999999	20	207235	1	1424	208659									Exp
List1	14	1	young			1	29	AI	SRC	SS-AI	3	1	21	9										1	1	-999999	17	219655	1	1106	220761									Exp
List1	14	1	young			1	30	AI	SRC	SS-AI	49	1	22	7										1	0	-999999	19	224106	0	4001	228107									Exp
List1	14	1	young			1	32	AI	SRC	SS-AI	48	1	24	7										1	0	-999999	9	235942	0	1813	237755									Exp
List1	14	1	young			1	35	AI	SRC	SS-AI	6	1	27	9										1	1	-999999	23	251579	1	1842	253421									Exp
List1	14	1	young			1	39	AI	SRC	SS-AI	47	1	31	7										1	0	-999999	21	270200	0	1111	271311									Exp
List1	14	1	young			1	66	AI	SRC	SS-AI	2	1	58	9										1	0	-999999	20	377124	0	3619	380743									Exp
List1	14	1	young			1	75	AI	SRC	SS-AI	50	1	67	7										1	1	-999999	8	416499	1	1288	417787									Exp
List1	14	1	young			1	78	AI	SRC	SS-AI	1	1	70	9										1	0	-999999	18	428135	0	1644	429779									Exp
List1	14	1	young			1	89	AI	SRC	SS-AI	4	1	81	9										1	0	-999999	25	470245	0	9325	479570									Exp
List1	14	1	young			1	92	AI	SRC	SS-AI	45	1	84	8										1	0	-999999	16	489466	0	1105	490571									Exp
List1	14	2	young			1	9	AI	SRC	SS-AI	50	1	1	7										1	0	-999999	15	81234	0	1326	82560									Exp
List1	14	2	young			1	11	AI	SRC	SS-AI	5	1	3	9										1	0	-999999	17	87852	0	3465	91317									Exp
List1	14	2	young			1	20	AI	SRC	SS-AI	49	1	12	7										0	0	-999999	20	123160	1	3302	126462									Exp
List1	14	2	young			1	21	AI	SRC	SS-AI	46	1	13	7										1	0	-999999	25	128811	0	939	129750									Exp
List1	14	2	young			1	46	AI	SRC	SS-AI	1	1	38	9										1	1	-999999	13	218298	1	1181	219479									Exp
List1	14	2	young			1	49	AI	SRC	SS-AI	47	1	41	7										1	0	-999999	11	227950	0	1203	229153									Exp
List1	14	2	young			1	51	AI	SRC	SS-AI	48	1	43	7										1	1	-999999	11	237636	1	2334	239970									Exp
List1	14	2	young			1	63	AI	SRC	SS-AI	45	1	55	8										1	1	-999999	11	274911	1	1122	276033									Exp
List1	14	2	young			1	64	AI	SRC	SS-AI	2	1	56	9										0	0	-999999	25	280929	1	4184	285113									Exp
List1	14	2	young			1	90	AI	SRC	SS-AI	3	1	82	9										1	1	-999999	18	371249	1	841	372090									Exp
List1	14	2	young			1	92	AI	SRC	SS-AI	6	1	84	9										1	1	-999999	9	378367	1	890	379257									Exp
List1	14	2	young			1	94	AI	SRC	SS-AI	4	1	86	9										1	0	-999999	23	387119	0	799	387918									Exp
List1	15	1	young			1	10	AI	SRC	SS-AI	4	1	2	9										1	0	-999999	2	130748	0	5974	136722									Exp
List1	15	1	young			1	11	AI	SRC	SS-AI	1	1	3	9										1	0	-999999	2	141307	0	1606	142913									Exp
List1	15	1	young			1	17	AI	SRC	SS-AI	3	1	9	9										1	1	-999999	2	170145	1	1846	171991									Exp
List1	15	1	young			1	37	AI	SRC	SS-AI	2	1	29	9										0	0	-999999	2	290247	1	1238	291485									Exp
List1	15	1	young			1	38	AI	SRC	SS-AI	49	1	30	7										1	0	-999999	1	296822	0	2063	298885									Exp
List1	15	1	young			1	47	AI	SRC	SS-AI	46	1	39	7										1	1	-999999	2	341467	1	902	342369									Exp
List1	15	1	young			1	55	AI	SRC	SS-AI	50	1	47	7										1	1	-999999	1	405605	1	1383	406988									Exp
List1	15	1	young			1	69	AI	SRC	SS-AI	48	1	61	7										1	0	-999999	1	490110	0	1631	491741									Exp
List1	15	1	young			1	72	AI	SRC	SS-AI	6	1	64	9										1	1	-999999	1	514140	1	1015	515155									Exp
List1	15	1	young			1	90	AI	SRC	SS-AI	5	1	82	9										1	0	-999999	2	604837	0	1334	606171									Exp
List1	15	1	young			1	95	AI	SRC	SS-AI	47	1	87	7										1	0	-999999	1	622563	0	1327	623890									Exp
List1	15	1	young			1	96	AI	SRC	SS-AI	45	1	88	8										1	0	-999999	1	626451	0	911	627362									Exp
List1	15	2	young			1	23	AI	SRC	SS-AI	45	1	15	8										1	1	-999999	2	138570	1	758	139328									Exp
List1	15	2	young			1	26	AI	SRC	SS-AI	48	1	18	7										1	1	-999999	1	149489	1	2094	151583									Exp
List1	15	2	young			1	28	AI	SRC	SS-AI	49	1	20	7										1	0	-999999	1	157504	0	1191	158695									Exp
List1	15	2	young			1	30	AI	SRC	SS-AI	3	1	22	9										1	1	-999999	2	165512	1	902	166414									Exp
List1	15	2	young			1	32	AI	SRC	SS-AI	47	1	24	7										0	0	-999999	1	181854	1	1623	183477									Exp
List1	15	2	young			1	37	AI	SRC	SS-AI	50	1	29	7										1	0	-999999	1	205956	0	1207	207163									Exp
List1	15	2	young			1	38	AI	SRC	SS-AI	46	1	30	7										1	0	-999999	1	210292	0	1870	212162									Exp
List1	15	2	young			1	47	AI	SRC	SS-AI	5	1	39	9										1	0	-999999	1	267319	0	1247	268566									Exp
List1	15	2	young			1	51	AI	SRC	SS-AI	2	1	43	9										1	0	-999999	1	281542	0	1391	282933									Exp
List1	15	2	young			1	60	AI	SRC	SS-AI	1	1	52	9										1	1	-999999	1	318131	1	783	318914									Exp
List1	15	2	young			1	70	AI	SRC	SS-AI	6	1	62	9										1	1	-999999	2	358312	1	1334	359646									Exp
List1	15	2	young			1	82	AI	SRC	SS-AI	4	1	74	9										1	0	-999999	1	422634	0	6375	429009									Exp
List1	22	1	young			1	15	AI	SRC	SS-AI	1	1	7	9										0	0	-999999	32	176076	1	3306	179382									Exp
List1	22	1	young			1	29	AI	SRC	SS-AI	47	1	21	7										0	0	-999999	18	271198	1	2651	273849									Exp
List1	22	1	young			1	36	AI	SRC	SS-AI	50	1	28	7										1	1	-999999	23	326310	1	2049	328359									Exp
List1	22	1	young			1	41	AI	SRC	SS-AI	45	1	33	8										1	0	-999999	15	357617	0	1487	359104									Exp
List1	22	1	young			1	44	AI	SRC	SS-AI	46	1	36	7										1	1	-999999	15	371904	1	1682	373586									Exp
List1	22	1	young			1	47	AI	SRC	SS-AI	5	1	39	9										0	0	-999999	13	385991	1	6286	392277									Exp
List1	22	1	young			1	56	AI	SRC	SS-AI	3	1	48	9										0	1	-999999	15	464808	0	1992	466800									Exp
List1	22	1	young			1	63	AI	SRC	SS-AI	2	1	55	9										0	0	-999999	23	518337	1	4396	522733									Exp
List1	22	1	young			1	72	AI	SRC	SS-AI	48	1	64	7										1	0	-999999	26	568749	0	2930	571679									Exp
List1	22	1	young			1	86	AI	SRC	SS-AI	4	1	78	9										0	0	-999999	14	656285	1	1454	657739									Exp
List1	22	1	young			1	93	AI	SRC	SS-AI	49	1	85	7										1	0	-999999	26	684991	0	5882	690873									Exp
List1	22	1	young			1	94	AI	SRC	SS-AI	6	1	86	9										1	1	-999999	29	693977	1	2296	696273									Exp
List1	22	2	young			1	11	AI	SRC	SS-AI	1	1	3	9										1	1	-999999	27	85182	1	1115	86297									Exp
List1	22	2	young			1	27	AI	SRC	SS-AI	50	1	19	7										1	0	-999999	13	195974	0	2074	198048									Exp
List1	22	2	young			1	30	AI	SRC	SS-AI	49	1	22	7										1	0	-999999	24	224347	0	1782	226129									Exp
List1	22	2	young			1	43	AI	SRC	SS-AI	2	1	35	9										1	0	-999999	22	291379	0	2646	294025									Exp
List1	22	2	young			1	44	AI	SRC	SS-AI	47	1	36	7										1	0	-999999	12	301298	0	3137	304435									Exp
List1	22	2	young			1	48	AI	SRC	SS-AI	3	1	40	9										1	1	-999999	14	330604	1	2372	332976									Exp
List1	22	2	young			1	51	AI	SRC	SS-AI	5	1	43	9										0	0	-999999	28	347108	1	5991	353099									Exp
List1	22	2	young			1	72	AI	SRC	SS-AI	48	1	64	7										1	1	-999999	24	503026	1	1669	504695									Exp
List1	22	2	young			1	75	AI	SRC	SS-AI	45	1	67	8										1	1	-999999	22	519213	1	2853	522066									Exp
List1	22	2	young			1	82	AI	SRC	SS-AI	4	1	74	9										0	0	-999999	20	554938	1	1193	556131									Exp
List1	22	2	young			1	86	AI	SRC	SS-AI	6	1	78	9										1	1	-999999	19	579027	1	5591	584618									Exp
List1	22	2	young			1	94	AI	SRC	SS-AI	46	1	86	7										1	0	-999999	23	649009	0	5815	654824									Exp
List1	23	1	young			1	23	AI	SRC	SS-AI	3	1	15	9										1	1	-999999	17	190296	1	2411	192707									Exp
List1	23	1	young			1	27	AI	SRC	SS-AI	48	1	19	7										1	0	-999999	14	215185	0	3261	218446									Exp
List1	23	1	young			1	30	AI	SRC	SS-AI	45	1	22	8										1	0	-999999	14	234356	0	2141	236497									Exp
List1	23	1	young			1	35	AI	SRC	SS-AI	2	1	27	9										1	0	-999999	27	259629	0	2502	262131									Exp
List1	23	1	young			1	44	AI	SRC	SS-AI	5	1	36	9										1	0	-999999	15	298904	0	1948	300852									Exp
List1	23	1	young			1	56	AI	SRC	SS-AI	49	1	48	7										1	0	-999999	14	357967	0	1222	359189									Exp
List1	23	1	young			1	59	AI	SRC	SS-AI	46	1	51	7										1	1	-999999	14	369387	1	1181	370568									Exp
List1	23	1	young			1	60	AI	SRC	SS-AI	50	1	52	7										0	1	-999999	19	373321	0	3982	377303									Exp
List1	23	1	young			1	71	AI	SRC	SS-AI	1	1	63	9										1	0	-999999	33	436885	0	1459	438344									Exp
List1	23	1	young			1	75	AI	SRC	SS-AI	6	1	67	9										1	1	-999999	18	459724	1	809	460533									Exp
List1	23	1	young			1	82	AI	SRC	SS-AI	4	1	74	9										1	0	-999999	22	508551	0	1900	510451									Exp
List1	23	1	young			1	88	AI	SRC	SS-AI	47	1	80	7										1	0	-999999	19	541792	0	1885	543677									Exp
List1	23	2	young			1	13	AI	SRC	SS-AI	3	1	5	9										1	1	-999999	28	81274	1	973	82247									Exp
List1	23	2	young			1	15	AI	SRC	SS-AI	49	1	7	7										0	0	-999999	26	89259	1	934	90193									Exp
List1	23	2	young			1	21	AI	SRC	SS-AI	6	1	13	9										1	1	-999999	12	113032	1	936	113968									Exp
List1	23	2	young			1	23	AI	SRC	SS-AI	46	1	15	7										1	0	-999999	35	122084	0	1093	123177									Exp
List1	23	2	young			1	29	AI	SRC	SS-AI	4	1	21	9										1	0	-999999	47	145922	0	1678	147600									Exp
List1	23	2	young			1	43	AI	SRC	SS-AI	5	1	35	9										1	0	-999999	12	209420	0	1350	210770									Exp
List1	23	2	young			1	50	AI	SRC	SS-AI	1	1	42	9										1	1	-999999	11	240427	1	784	241211									Exp
List1	23	2	young			1	56	AI	SRC	SS-AI	48	1	48	7										1	1	-999999	20	265516	1	960	266476									Exp
List1	23	2	young			1	59	AI	SRC	SS-AI	2	1	51	9										1	0	-999999	26	279569	0	1076	280645									Exp
List1	23	2	young			1	68	AI	SRC	SS-AI	47	1	60	7										1	0	-999999	19	309193	0	1518	310711									Exp
List1	23	2	young			1	90	AI	SRC	SS-AI	50	1	82	7										1	0	-999999	31	389294	0	2098	391392									Exp
List1	23	2	young			1	95	AI	SRC	SS-AI	45	1	87	8										1	1	-999999	14	408982	1	1087	410069									Exp
List1	24	1	young			1	9	AI	SRC	SS-AI	45	1	1	8										1	0	-999999	13	167316	0	3038	170354									Exp
List1	24	1	young			1	17	AI	SRC	SS-AI	48	1	9	7										1	0	-999999	8	212393	0	1407	213800									Exp
List1	24	1	young			1	25	AI	SRC	SS-AI	3	1	17	9										1	1	-999999	11	247668	1	2047	249715									Exp
List1	24	1	young			1	27	AI	SRC	SS-AI	1	1	19	9										1	0	-999999	24	256436	0	1674	258110									Exp
List1	24	1	young			1	35	AI	SRC	SS-AI	4	1	27	9										0	0	-999999	17	296595	1	1668	298263									Exp
List1	24	1	young			1	55	AI	SRC	SS-AI	50	1	47	7										1	1	-999999	17	386482	1	1278	387760									Exp
List1	24	1	young			1	57	AI	SRC	SS-AI	46	1	49	7										1	1	-999999	21	393567	1	993	394560									Exp
List1	24	1	young			1	67	AI	SRC	SS-AI	47	1	59	7										1	0	-999999	18	439444	0	2768	442212									Exp
List1	24	1	young			1	74	AI	SRC	SS-AI	49	1	66	7										1	0	-999999	25	469851	0	1115	470966									Exp
List1	24	1	young			1	79	AI	SRC	SS-AI	2	1	71	9										1	0	-999999	8	488922	0	2457	491379									Exp
List1	24	1	young			1	85	AI	SRC	SS-AI	5	1	77	9										1	0	-999999	17	516879	0	1591	518470									Exp
List1	24	1	young			1	86	AI	SRC	SS-AI	6	1	78	9										1	1	-999999	13	521446	1	1218	522664									Exp
List1	24	2	young			1	18	AI	SRC	SS-AI	49	1	10	7										1	0	-999999	19	169910	0	1791	171701									Exp
List1	24	2	young			1	20	AI	SRC	SS-AI	5	1	12	9										1	0	-999999	15	178379	0	2230	180609									Exp
List1	24	2	young			1	30	AI	SRC	SS-AI	47	1	22	7										1	0	-999999	24	225324	0	2722	228046									Exp
List1	24	2	young			1	42	AI	SRC	SS-AI	6	1	34	9										1	1	-999999	25	279670	1	2991	282661									Exp
List1	24	2	young			1	43	AI	SRC	SS-AI	3	1	35	9										1	1	-999999	15	285471	1	1513	286984									Exp
List1	24	2	young			1	44	AI	SRC	SS-AI	48	1	36	7										1	1	-999999	18	289605	1	1844	291449									Exp
List1	24	2	young			1	45	AI	SRC	SS-AI	4	1	37	9										1	0	-999999	14	294090	0	2637	296727									Exp
List1	24	2	young			1	61	AI	SRC	SS-AI	46	1	53	7										1	0	-999999	10	360806	0	1579	362385									Exp
List1	24	2	young			1	65	AI	SRC	SS-AI	50	1	57	7										1	0	-999999	23	374342	0	1562	375904									Exp
List1	24	2	young			1	66	AI	SRC	SS-AI	1	1	58	9										1	1	-999999	14	378926	1	1031	379957									Exp
List1	24	2	young			1	68	AI	SRC	SS-AI	2	1	60	9										1	0	-999999	19	385461	0	2456	387917									Exp
List1	24	2	young			1	73	AI	SRC	SS-AI	45	1	65	8										1	1	-999999	16	410634	1	2709	413343									Exp
List1	25	1	young			1	19	AI	SRC	SS-AI	1	1	11	9										1	0	-999999	9	124892	0	1214	126106									Exp
List1	25	1	young			1	33	AI	SRC	SS-AI	4	1	25	9										1	0	-999999	23	173786	0	3784	177570									Exp
List1	25	1	young			1	39	AI	SRC	SS-AI	49	1	31	7										1	0	-999999	19	197025	0	1196	198221									Exp
List1	25	1	young			1	40	AI	SRC	SS-AI	6	1	32	9										1	1	-999999	22	201326	1	1129	202455									Exp
List1	25	1	young			1	45	AI	SRC	SS-AI	5	1	37	9										1	0	-999999	17	219163	0	1764	220927									Exp
List1	25	1	young			1	53	AI	SRC	SS-AI	50	1	45	7										1	1	-999999	21	251420	1	1751	253171									Exp
List1	25	1	young			1	54	AI	SRC	SS-AI	45	1	46	8										1	0	-999999	22	257038	0	1837	258875									Exp
List1	25	1	young			1	74	AI	SRC	SS-AI	47	1	66	7										1	0	-999999	18	332772	0	1936	334708									Exp
List1	25	1	young			1	76	AI	SRC	SS-AI	48	1	68	7										1	0	-999999	16	340557	0	1341	341898									Exp
List1	25	1	young			1	84	AI	SRC	SS-AI	46	1	76	7										1	1	-999999	22	368697	1	835	369532									Exp
List1	25	1	young			1	87	AI	SRC	SS-AI	3	1	79	9										1	1	-999999	13	378683	1	1151	379834									Exp
List1	25	1	young			1	93	AI	SRC	SS-AI	2	1	85	9										1	0	-999999	8	401738	0	2155	403893									Exp
List1	25	2	young			1	18	AI	SRC	SS-AI	49	1	10	7										1	0	-999999	7	119209	0	2326	121535									Exp
List1	25	2	young			1	39	AI	SRC	SS-AI	50	1	31	7										1	0	-999999	21	192625	0	1691	194316									Exp
List1	25	2	young			1	45	AI	SRC	SS-AI	5	1	37	9										1	0	-999999	19	212463	0	1126	213589									Exp
List1	25	2	young			1	54	AI	SRC	SS-AI	4	1	46	9										1	0	-999999	10	244787	0	4893	249680									Exp
List1	25	2	young			1	57	AI	SRC	SS-AI	45	1	49	8										1	1	-999999	23	259624	1	981	260605									Exp
List1	25	2	young			1	58	AI	SRC	SS-AI	6	1	50	9										1	1	-999999	22	262725	1	1945	264670									Exp
List1	25	2	young			1	59	AI	SRC	SS-AI	3	1	51	9										1	1	-999999	11	266659	1	1585	268244									Exp
List1	25	2	young			1	71	AI	SRC	SS-AI	1	1	63	9										1	1	-999999	21	306418	1	1884	308302									Exp
List1	25	2	young			1	72	AI	SRC	SS-AI	47	1	64	7										0	0	-999999	23	312419	1	1175	313594									Exp
List1	25	2	young			1	89	AI	SRC	SS-AI	48	1	81	7										1	1	-999999	13	369249	1	1256	370505									Exp
List1	25	2	young			1	93	AI	SRC	SS-AI	46	1	85	7										1	0	-999999	19	389103	0	1058	390161									Exp
List1	25	2	young			1	96	AI	SRC	SS-AI	2	1	88	9										1	0	-999999	12	399205	0	4479	403684									Exp
List1	26	1	young			1	15	AI	SRC	SS-AI	2	1	7	9										1	0	-999999	20	75391	0	4338	79729									Exp
List1	26	1	young			1	22	AI	SRC	SS-AI	46	1	14	7										1	1	-999999	9	107248	1	1624	108872									Exp
List1	26	1	young			1	39	AI	SRC	SS-AI	1	1	31	9										1	0	-999999	19	174097	0	2444	176541									Exp
List1	26	1	young			1	41	AI	SRC	SS-AI	6	1	33	9										1	1	-999999	15	183982	1	1505	185487									Exp
List1	26	1	young			1	42	AI	SRC	SS-AI	47	1	34	7										1	0	-999999	13	187800	0	2240	190040									Exp
List1	26	1	young			1	46	AI	SRC	SS-AI	45	1	38	8										1	0	-999999	9	200019	0	1349	201368									Exp
List1	26	1	young			1	70	AI	SRC	SS-AI	5	1	62	9										1	0	-999999	17	279703	0	1667	281370									Exp
List1	26	1	young			1	72	AI	SRC	SS-AI	4	1	64	9										1	0	-999999	8	286455	0	2936	289391									Exp
List1	26	1	young			1	74	AI	SRC	SS-AI	49	1	66	7										1	0	-999999	12	293340	0	1420	294760									Exp
List1	26	1	young			1	79	AI	SRC	SS-AI	3	1	71	9										1	1	-999999	8	306609	1	2934	309543									Exp
List1	26	1	young			1	94	AI	SRC	SS-AI	48	1	86	7										1	0	-999999	20	355920	0	2595	358515									Exp
List1	26	1	young			1	96	AI	SRC	SS-AI	50	1	88	7										1	1	-999999	9	363172	1	1637	364809									Exp
List1	26	2	young			1	18	AI	SRC	SS-AI	46	1	10	7										1	0	-999999	18	85519	0	1224	86743									Exp
List1	26	2	young			1	23	AI	SRC	SS-AI	48	1	15	7										1	1	-999999	15	100489	1	2153	102642									Exp
List1	26	2	young			1	29	AI	SRC	SS-AI	49	1	21	7										1	0	-999999	23	120360	0	1721	122081									Exp
List1	26	2	young			1	62	AI	SRC	SS-AI	1	1	54	9										0	1	-999999	20	233602	0	2214	235816									Exp
List1	26	2	young			1	64	AI	SRC	SS-AI	6	1	56	9										1	1	-999999	6	241704	1	1202	242906									Exp
List1	26	2	young			1	66	AI	SRC	SS-AI	3	1	58	9										1	1	-999999	12	248322	1	808	249130									Exp
List1	26	2	young			1	69	AI	SRC	SS-AI	47	1	61	7										1	0	-999999	8	257991	0	2809	260800									Exp
List1	26	2	young			1	73	AI	SRC	SS-AI	5	1	65	9										1	0	-999999	10	272961	0	1801	274762									Exp
List1	26	2	young			1	77	AI	SRC	SS-AI	2	1	69	9										1	0	-999999	12	291181	0	2032	293213									Exp
List1	26	2	young			1	84	AI	SRC	SS-AI	4	1	76	9										1	0	-999999	17	310619	0	1147	311766									Exp
List1	26	2	young			1	87	AI	SRC	SS-AI	50	1	79	7										1	0	-999999	11	322538	0	1149	323687									Exp
List1	26	2	young			1	90	AI	SRC	SS-AI	45	1	82	8										1	1	-999999	11	330840	1	791	331631									Exp
List1	27	1	young			1	12	AI	SRC	SS-AI	4	1	4	9										1	0	-999999	22	117855	0	3621	121476									Exp
List1	27	1	young			1	17	AI	SRC	SS-AI	48	1	9	7										1	0	-999999	19	143711	0	2359	146070									Exp
List1	27	1	young			1	19	AI	SRC	SS-AI	2	1	11	9										1	0	-999999	17	152580	0	3699	156279									Exp
List1	27	1	young			1	23	AI	SRC	SS-AI	1	1	15	9										1	0	-999999	14	176386	0	1988	178374									Exp
List1	27	1	young			1	41	AI	SRC	SS-AI	49	1	33	7										1	0	-999999	10	293563	0	1092	294655									Exp
List1	27	1	young			1	51	AI	SRC	SS-AI	47	1	43	7										0	0	-999999	20	349342	1	2179	351521									Exp
List1	27	1	young			1	53	AI	SRC	SS-AI	50	1	45	7										1	1	-999999	10	362178	1	1284	363462									Exp
List1	27	1	young			1	66	AI	SRC	SS-AI	3	1	58	9										0	1	-999999	14	406622	0	1485	408107									Exp
List1	27	1	young			1	67	AI	SRC	SS-AI	5	1	59	9										1	0	-999999	15	410140	0	1268	411408									Exp
List1	27	1	young			1	74	AI	SRC	SS-AI	45	1	66	8										1	0	-999999	12	431144	0	1264	432408									Exp
List1	27	1	young			1	81	AI	SRC	SS-AI	6	1	73	9										1	1	-999999	7	457284	1	1005	458289									Exp
List1	27	1	young			1	92	AI	SRC	SS-AI	46	1	84	7										1	1	-999999	18	502728	1	1555	504283									Exp
List1	27	2	young			1	11	AI	SRC	SS-AI	45	1	3	8										1	1	-999999	15	67807	1	977	68784									Exp
List1	27	2	young			1	18	AI	SRC	SS-AI	4	1	10	9										1	0	-999999	16	96030	0	1661	97691									Exp
List1	27	2	young			1	20	AI	SRC	SS-AI	5	1	12	9										1	0	-999999	15	105749	0	1727	107476									Exp
List1	27	2	young			1	39	AI	SRC	SS-AI	3	1	31	9										1	1	-999999	11	249932	1	1351	251283									Exp
List1	27	2	young			1	42	AI	SRC	SS-AI	46	1	34	7										1	0	-999999	21	259718	0	768	260486									Exp
List1	27	2	young			1	50	AI	SRC	SS-AI	2	1	42	9										1	0	-999999	17	289041	0	2171	291212									Exp
List1	27	2	young			1	51	AI	SRC	SS-AI	1	1	43	9										1	1	-999999	17	293409	1	746	294155									Exp
List1	27	2	young			1	67	AI	SRC	SS-AI	48	1	59	7										1	1	-999999	13	351456	1	1258	352714									Exp
List1	27	2	young			1	79	AI	SRC	SS-AI	50	1	71	7										1	0	-999999	11	393132	0	911	394043									Exp
List1	27	2	young			1	83	AI	SRC	SS-AI	49	1	75	7										1	0	-999999	13	406302	0	1039	407341									Exp
List1	27	2	young			1	93	AI	SRC	SS-AI	47	1	85	7										1	0	-999999	13	444427	0	1923	446350									Exp
List1	27	2	young			1	94	AI	SRC	SS-AI	6	1	86	9										1	1	-999999	15	449795	1	4170	453965									Exp
List1	28	1	young			1	11	AI	SRC	SS-AI	5	1	3	9										1	0	-999999	11	81984	0	2391	84375									Exp
List1	28	1	young			1	13	AI	SRC	SS-AI	4	1	5	9										1	0	-999999	21	89652	0	3517	93169									Exp
List1	28	1	young			1	29	AI	SRC	SS-AI	49	1	21	7										1	0	-999999	23	144231	0	2072	146303									Exp
List1	28	1	young			1	37	AI	SRC	SS-AI	45	1	29	8										1	0	-999999	15	178023	0	1533	179556									Exp
List1	28	1	young			1	40	AI	SRC	SS-AI	46	1	32	7										0	1	-999999	23	189542	0	8851	198393									Exp
List1	28	1	young			1	55	AI	SRC	SS-AI	6	1	47	9										1	1	-999999	17	256974	1	1639	258613									Exp
List1	28	1	young			1	56	AI	SRC	SS-AI	1	1	48	9										1	0	-999999	19	260842	0	810	261652									Exp
List1	28	1	young			1	57	AI	SRC	SS-AI	47	1	49	7										1	0	-999999	8	265076	0	4491	269567									Exp
List1	28	1	young			1	74	AI	SRC	SS-AI	3	1	66	9										1	1	-999999	23	340877	1	1379	342256									Exp
List1	28	1	young			1	81	AI	SRC	SS-AI	2	1	73	9										1	0	-999999	10	367150	0	1143	368293									Exp
List1	28	1	young			1	85	AI	SRC	SS-AI	50	1	77	7										1	1	-999999	7	382236	1	1276	383512									Exp
List1	28	1	young			1	90	AI	SRC	SS-AI	48	1	82	7										1	0	-999999	15	403241	0	1491	404732									Exp
List1	28	2	young			1	10	AI	SRC	SS-AI	3	1	2	9										1	1	-999999	12	67465	1	924	68389									Exp
List1	28	2	young			1	13	AI	SRC	SS-AI	48	1	5	7										1	1	-999999	22	78484	1	1101	79585									Exp
List1	28	2	young			1	15	AI	SRC	SS-AI	45	1	7	8										1	1	-999999	15	86186	1	1031	87217									Exp
List1	28	2	young			1	19	AI	SRC	SS-AI	6	1	11	9										1	1	-999999	15	99339	1	1402	100741									Exp
List1	28	2	young			1	20	AI	SRC	SS-AI	5	1	12	9										1	0	-999999	9	102923	0	832	103755									Exp
List1	28	2	young			1	23	AI	SRC	SS-AI	4	1	15	9										1	0	-999999	14	109991	0	1481	111472									Exp
List1	28	2	young			1	35	AI	SRC	SS-AI	46	1	27	7										1	0	-999999	16	152835	0	2190	155025									Exp
List1	28	2	young			1	36	AI	SRC	SS-AI	50	1	28	7										1	0	-999999	11	157686	0	1706	159392									Exp
List1	28	2	young			1	42	AI	SRC	SS-AI	1	1	34	9										1	1	-999999	15	177840	1	1166	179006									Exp
List1	28	2	young			1	53	AI	SRC	SS-AI	47	1	45	7										1	0	-999999	11	212615	0	1106	213721									Exp
List1	28	2	young			1	83	AI	SRC	SS-AI	2	1	75	9										1	0	-999999	7	319273	0	838	320111									Exp
List1	28	2	young			1	94	AI	SRC	SS-AI	49	1	86	7										0	0	-999999	14	360516	1	4107	364623									Exp
List1	29	1	young			1	15	AI	SRC	SS-AI	46	1	7	7										0	1	-999999	13	99983	0	4430	104413									Exp
List1	29	1	young			1	19	AI	SRC	SS-AI	6	1	11	9										0	1	-999999	23	119977	0	4470	124447									Exp
List1	29	1	young			1	24	AI	SRC	SS-AI	4	1	16	9										1	0	-999999	19	139106	0	3379	142485									Exp
List1	29	1	young			1	31	AI	SRC	SS-AI	1	1	23	9										1	0	-999999	23	164349	0	8604	172953									Exp
List1	29	1	young			1	34	AI	SRC	SS-AI	45	1	26	8										0	0	-999999	9	183311	1	3149	186460									Exp
List1	29	1	young			1	35	AI	SRC	SS-AI	2	1	27	9										1	0	-999999	9	191408	0	5582	196990									Exp
List1	29	1	young			1	36	AI	SRC	SS-AI	47	1	28	7										1	0	-999999	18	200389	0	2582	202971									Exp
List1	29	1	young			1	47	AI	SRC	SS-AI	49	1	39	7										0	0	-999999	22	248810	1	2251	251061									Exp
List1	29	1	young			1	61	AI	SRC	SS-AI	3	1	53	9										0	1	-999999	10	287016	0	4807	291823									Exp
List1	29	1	young			1	68	AI	SRC	SS-AI	48	1	60	7										1	0	-999999	12	316908	0	3019	319927									Exp
List1	29	1	young			1	80	AI	SRC	SS-AI	5	1	72	9										0	0	-999999	22	357364	1	3254	360618									Exp
List1	29	1	young			1	90	AI	SRC	SS-AI	50	1	82	7										1	1	-999999	19	398420	1	2355	400775									Exp
List1	29	2	young			1	27	AI	SRC	SS-AI	3	1	19	9										0	1	-999999	19	117447	0	4430	121877									Exp
List1	29	2	young			1	29	AI	SRC	SS-AI	1	1	21	9										1	1	-999999	27	127344	1	1491	128835									Exp
List1	29	2	young			1	31	AI	SRC	SS-AI	47	1	23	7										0	0	-999999	14	135958	1	1680	137638									Exp
List1	29	2	young			1	32	AI	SRC	SS-AI	4	1	24	9										1	0	-999999	15	141907	0	2488	144395									Exp
List1	29	2	young			1	33	AI	SRC	SS-AI	48	1	25	7										1	1	-999999	12	148688	1	1886	150574									Exp
List1	29	2	young			1	40	AI	SRC	SS-AI	6	1	32	9										0	1	-999999	19	173982	0	3913	177895									Exp
List1	29	2	young			1	44	AI	SRC	SS-AI	2	1	36	9										1	0	-999999	26	194476	0	2069	196545									Exp
List1	29	2	young			1	51	AI	SRC	SS-AI	50	1	43	7										1	0	-999999	9	221986	0	1783	223769									Exp
List1	29	2	young			1	52	AI	SRC	SS-AI	46	1	44	7										0	0	-999999	11	229867	1	1244	231111									Exp
List1	29	2	young			1	84	AI	SRC	SS-AI	45	1	76	8										0	1	-999999	18	326008	0	1274	327282									Exp
List1	29	2	young			1	88	AI	SRC	SS-AI	49	1	80	7										0	0	-999999	26	341870	1	3817	345687									Exp
List1	29	2	young			1	89	AI	SRC	SS-AI	5	1	81	9										1	0	-999999	18	350401	0	1684	352085									Exp
List1	30	1	young			1	9	AI	SRC	SS-AI	5	1	1	9										0	0	-999999	21	65291	1	2689	67980									Exp
List1	30	1	young			1	21	AI	SRC	SS-AI	49	1	13	7										1	0	-999999	20	117661	0	1746	119407									Exp
List1	30	1	young			1	23	AI	SRC	SS-AI	45	1	15	8										0	0	-999999	26	130974	1	1989	132963									Exp
List1	30	1	young			1	35	AI	SRC	SS-AI	46	1	27	7										1	1	-999999	16	191374	1	1473	192847									Exp
List1	30	1	young			1	54	AI	SRC	SS-AI	1	1	46	9										0	0	-999999	20	283017	1	1893	284910									Exp
List1	30	1	young			1	56	AI	SRC	SS-AI	48	1	48	7										1	0	-999999	19	293514	0	1831	295345									Exp
List1	30	1	young			1	59	AI	SRC	SS-AI	47	1	51	7										1	0	-999999	38	313059	0	3379	316438									Exp
[truncated: 3,857 more rows]
[truncated: 135 more columns]
